# Supplementary material for: Genome-Wide Identification of MAPK, MAPKK, and MAPKKK Gene Families in Fagopyrum tataricum and Analysis of Their Expression Patterns Under Abiotic Stress
Source: Front Genet. 2022 Jun 17;13:894048. doi: 10.3389/fgene.2022.894048 (PMC9313540; doi:10.3389/fgene.2022.894048)
Supplement: Supplementary file 1 [file Table1.XLS]

## Sheet: Sheet1
Accsssion No.	Gene name	Size（aa）	Length of CDS(bp)	Molecular weight(D)	Isoelectric point
FtPinG0005630300.01.T01	FtMAPK1	589	1770	66916	9.25
FtPinG0006545900.01.T01	FtMAPK2	385	1158	44198.2	6.86
FtPinG0001873100.01.T01	FtMAPK3	609	1830	69441.6	9.47
FtPinG0004095200.01.T01	FtMAPK4	406	1221	46380.8	6.9
FtPinG0000626000.01.T01	FtMAPK5	372	1119	43003.4	5.39
FtPinG0009311600.01.T01	FtMAPK6	543	1632	61804.2	6.51
FtPinG0009258900.01.T01	FtMAPK7	608	1827	68942	9.4
FtPinG0005197700.01.T01	FtMAPK8	407	1224	46655	5.43
FtPinG0002043900.01.TO1	FtMAPKK1	357	1074	39809.5	9.42
FtPinG0007894600.01.T01	FtMAPKKK1	709	2130	79375.3	5.83
FtPinG0003206400.01.T01	FtMAPKKK2	770	2313	85466	5.8
FtPinG0003168200.01.T01	FtMAPKKK3	441	1326	48694.5	4.79
FtPinG0005817200.01.T01	FtMAPKKK4	379	1140	42357.6	6.15
FtPinG0005620500.01.T01	FtMAPKKK5	651	1956	72701.5	6.75
FtPinG0004833800.01.T01	FtMAPKKK6	379	1140	42605.9	8.91
FtPinG0008700300.01.T01	FtMAPKKK7	484	1455	53785.2	5.5
FtPinG0001019400.01.T01	FtMAPKKK8	536	1611	60520.4	5.87
FtPinG0003416400.01.T01	FtMAPKKK9	353	1062	39209.8	6.61
FtPinG0006236500.01.T01	FtMAPKKK10	654	1965	72233.6	6.04
FtPinG0006245400.01.T01	FtMAPKKK11	849	2550	93897.2	5.6
FtPinG0009687700.01.T01	FtMAPKKK12	520	1563	59377.9	5.05
FtPinG0000371700.01.T01	FtMAPKKK13	372	1119	41689.6	6.34
FtPinG0009467400.01.T01	FtMAPKKK14	723	2172	81079.8	6.22
FtPinG0008476700.01.T01	FtMAPKKK15	856	2571	92616.8	9.48
FtPinG0004064800.01.T01	FtMAPKKK16	807	2424	89834	6.2
FtPinG0003984700.01.T01	FtMAPKKK17	438	1317	49565.8	6.05
FtPinG0007348300.01.T01	FtMAPKKK18	574	1725	64769.4	5.69
FtPinG0000428900.01.T01	FtMAPKKK19	360	1083	40635.7	7.12
FtPinG0001075700.01.T01	FtMAPKKK20	568	1707	63865	5.58
FtPinG0005188400.01.T01	FtMAPKKK21	695	2088	78559.4	6.13
FtPinG0000355400.01.T01	FtMAPKKK22	913	2742	99663.2	5.44
FtPinG0001227500.01.T01	FtMAPKKK23	409	1230	46497.2	6.1
FtPinG0002130400.01.T01	FtMAPKKK24	854	2565	95590.7	7.07
FtPinG0004176900.01.T01	FtMAPKKK25	350	1053	38644.5	7.54
FtPinG0004569100.01.T01	FtMAPKKK26	544	1635	61270.7	4.91
FtPinG0002038300.01.T01	FtMAPKKK27	731	2196	81722.6	4.94
FtPinG0005097500.01.T01	FtMAPKKK28	436	1311	49077.1	8.15
FtPinG0005882900.01.T01	FtMAPKKK29	318	957	36305.6	6.06
FtPinG0008141700.01.T01	FtMAPKKK30	811	2436	90604.9	6
FtPinG0000757100.01.T01	FtMAPKKK31	490	1473	54007.9	5.99
FtPinG0004698800.01.T01	FtMAPKKK32	337	1014	38757.6	8.37
FtPinG0006515300.01.T01	FtMAPKKK33	625	1878	71728.5	5.48
FtPinG0007570800.01.T01	FtMAPKKK34	380	1143	41999.3	8.52
FtPinG0002714000.01.T01	FtMAPKKK35	343	1032	37950.8	4.77
FtPinG0007079300.01.T01	FtMAPKKK36	381	1146	42431.8	7.87
FtPinG0009452300.01.T01	FtMAPKKK37	889	2670	96122.9	9.53
FtPinG0005283900.01.T01	FtMAPKKK38	345	1038	38156	4.73
FtPinG0002413800.01.T01	FtMAPKKK39	1116	3351	124649	5.75
FtPinG0005672500.01.T01	FtMAPKKK40	438	1317	48554	6.74
FtPinG0009757500.01.T01	FtMAPKKK41	426	1281	47004.4	5.27
FtPinG0002297600.01.T01	FtMAPKKK42	374	1125	41649.4	5.77
FtPinG0002291300.01.T01	FtMAPKKK43	497	1494	56372.5	8.58
FtPinG0002168600.01.T01	FtMAPKKK44	532	1599	59794.7	5.39
FtPinG0007164700.01.T01	FtMAPKKK45	452	1359	49993.2	5.06
FtPinG0003297700.01.T01	FtMAPKKK46	739	2220	82280.5	5.73
FtPinG0005199700.01.T01	FtMAPKKK47	411	1236	45919.7	6.64
FtPinG0005199900.01.T01	FtMAPKKK48	407	1224	45653.4	6.09
FtPinG0005200100.01.T01	FtMAPKKK49	410	1233	45815.7	6.34
FtPinG0005166100.01.T01	FtMAPKKK50	626	1881	70510.2	7.59
FtPinG0005364300.01.T01	FtMAPKKK51	448	1347	49836.3	4.81
FtPinG0006428600.01.T01	FtMAPKKK52	411	1236	45835	8.82
FtPinG0007850300.01.T01	FtMAPKKK53	539	1620	61117.9	5.62
FtPinG0006422800.01.T01	FtMAPKKK54	565	1698	64310.6	5.17
FtPinG0000701700.01.T01	FtMAPKKK55	312	939	35767.5	7.64
FtPinG0004295700.01.T01	FtMAPKKK56	407	1224	44774.6	5.5
