# Supplementary material for: Genome-Wide Identification of MAPK, MAPKK, and MAPKKK Gene Families in Fagopyrum tataricum and Analysis of Their Expression Patterns Under Abiotic Stress
Source: Front Genet. 2022 Jun 17;13:894048. doi: 10.3389/fgene.2022.894048 (PMC9313540; doi:10.3389/fgene.2022.894048)
Supplement: Supplementary file 2 [file Table10.XLS]

## Sheet: Sheet1
Name	Dark(6h)			Dark(48h)				UV(6h)			P value	Blue light(48h)			P value	Red light(48h)			P value
Internal reference	24.01	24.35	24.11	26.93	26.76	26.76		26.11	25.76	25.65		26.17	25.96	26.2		22.21	22.07	21.78
FtMAPK2	22.8	22.74	22.02	28.05	28.99	28.23		25.8	25.74	25.02	0.0401	32.13	32.28	31.83	0.0003	25.81	25.78	25.58	0.0006
FtMAPK8	22.95	23.6	23.89	24.43	24.51	24.6		23.26	23.77	23.97	0.0191	25.47	25.62	25.57	<0.0001	22.75	22.73	22.49	<0.0001
FtMAPKK1	22.67	22.6	22.83	25.14	25.92	25.47		23.46	23.19	22.86	0.0094	25.28	25.39	25.13	0.1377	20.24	20.12	20.25	0.0679
FtMAPKKK24	23.2	22.76	23.49	28.44	28.29	28.35		22.78	23.38	22.98	0.0048	26.85	26.73	26.73	0.0001	23.48	23.49	23.03	0.2385
FtMAPKKK41	24.88	23.83	24.09	27.2	27.92	27.26		23.63	24.73	24.24	0.0369	26.28	25.83	25.98	0.0384	21.59	20.99	21.39	0.0122
FtMAPKKK53	23.88	24.08	23.69	28.23	28.23	28.37		23.92	24.19	23.86	0.0008	29.09	30.01	30.28	0.0001	22.77	22.1	22.67	0.0313
Name	Normal			20%PEG(24h)			P value	40℃(24h)			P value	100mM NaCl(24h)			P value
Internal reference	25.06	25.28	25.19	32.6	32.04	32.23		25.84	25.28	25.19		31.92	32.29	31.75
FtMAPKKK51	31.91	31.19	30.62	30.5	30.94	30.09	0.004	32.33	33.3	32.58	0.0851	34.17	33.78	34.14	0.0005
FtMAPKKK32	26.84	26.82	26.75	27.79	27.74	27.59	<0.0001	27.35	27.13	26.69	0.88	31.58	32.34	31.63	0.0098
FtMAPKKK4	27.6	27.33	27.38	33.86	34.18	34.05	0.0161	27.58	27.37	27.58	0.1595	35.14	34.78	34.68	0.0138
FtMAPKKK24	29.36	29.26	28.71	28.5	27.93	27.68	0.0032	28.92	28.7	29.01	0.0898	30.79	30.18	30.62	0.0017
FtMAPKKK41	27.41	27.21	27.35	28.8	28.53	28.21	0.0012	28.26	27.81	28.2	0.0252	33.38	33.92	33.58	0.0512
FtMAPKKK53	26.53	26.24	25.94	28.35	28.1	28.36	<0.0001	28.07	28.3	27.77	0.0059	31.95	31.81	31.61	0.0024
FtMAPK3	23.83	23.87	24.18	27.52	27.35	27.4	<0.0001	24.87	25.3	25.53	0.0078	30.51	31.18	31.73	0.4366
Internal reference	23.48	23.52	23.44	29.29	29.75	29.98		24.52	24.41	24.43		29.65	30.11	31.02
FtMAPK8	23.93	23.8	23.47	31.49	30.87	30.49	0.023	23.63	23.76	23.59	0.001	30.75	31.01	30.53	0.2578
FtMAPK4	24.56	24.52	24.74	30.25	29.89	30.5	0.0552	26.68	26.36	26.75	0.0013	29.83	29.13	29.37	0.0055
FtMAPK2	26.93	27.32	27.31	26.38	26.42	26.7	0.0001	25.88	26.01	25.66	0.0004	33.7	33.8	34.1	0.6077
FtMAPK6	25.35	25.01	24.81	26.64	27.08	26.54	0.0009	26.93	26.52	26.61	0.0358	30.28	30.9	29.57	0.061
FtMAPK5	25.74	25.79	26.19	26.98	27.14	27.44	0.0004	25.4	25.49	25.34	0.0002	32.22	31.45	31.32	0.0446
FtMAPKKK10	27.79	27.72	27.63	27.34	26.97	27.37	0.0004	27.79	27.72	27.63	0.0002	30.99	30.85	30.55	0.0006
FtMAPKKK8	24.38	24.05	24.05	25.68	25.67	25.69	<0.0001	23.9	24.25	24.03	0.0025	30.48	29.27	29.63	0.0651
FtMAPKK1	24.56	24.52	24.74	28.25	28.89	28.5	0.0032	23.68	23.36	23.75	0.001	30.83	30.13	30.37	0.024
