# Supplementary material for: Genome-Wide Identification of MAPK, MAPKK, and MAPKKK Gene Families in Fagopyrum tataricum and Analysis of Their Expression Patterns Under Abiotic Stress
Source: Front Genet. 2022 Jun 17;13:894048. doi: 10.3389/fgene.2022.894048 (PMC9313540; doi:10.3389/fgene.2022.894048)
Supplement: Supplementary file 3 [file Table4.XLS]

## Sheet: Sheet1
FtMAPK5	124	164	auxin-responsive element
FtMAPK7	1234	1274	auxin-responsive element
FtMAPKK1	284	324	auxin-responsive element
FtMAPKK1	624	664	auxin-responsive element
FtMAPKK1	667	707	auxin-responsive element
FtMAPKK1	719	759	auxin-responsive element
FtMAPKK1	753	793	auxin-responsive element
FtMAPKK1	786	826	auxin-responsive element
FtMAPKK1	882	922	auxin-responsive element
FtMAPKK1	915	955	auxin-responsive element
FtMAPKK1	1011	1051	auxin-responsive element
FtMAPKK1	1044	1084	auxin-responsive element
FtMAPKK1	1140	1180	auxin-responsive element
FtMAPKKK11	1768	1808	auxin-responsive element
FtMAPKKK14	999	1039	auxin-responsive element
FtMAPKKK15	999	1039	auxin-responsive element
FtMAPKKK17	668	708	auxin-responsive element
FtMAPKKK17	754	794	auxin-responsive element
FtMAPKKK20	736	776	auxin-responsive element
FtMAPKKK21	1975	2015	auxin-responsive element
FtMAPKKK24	510	550	auxin-responsive element
FtMAPKKK26	1408	1448	auxin-responsive element
FtMAPKKK3	417	457	auxin-responsive element
FtMAPKKK3	1364	1404	auxin-responsive element
FtMAPKKK32	-4	36	auxin-responsive element
FtMAPKKK32	527	567	auxin-responsive element
FtMAPKKK33	233	273	auxin-responsive element
FtMAPKKK36	214	254	auxin-responsive element
FtMAPKKK37	1099	1139	auxin-responsive element
FtMAPKKK38	969	1009	auxin-responsive element
FtMAPKKK38	1139	1179	auxin-responsive element
FtMAPKKK38	1301	1341	auxin-responsive element
FtMAPKKK38	1872	1912	auxin-responsive element
FtMAPKKK39	979	1019	auxin-responsive element
FtMAPKKK41	1606	1646	auxin-responsive element
FtMAPKKK45	1853	1893	auxin-responsive element
FtMAPKKK46	242	282	auxin-responsive element
FtMAPKKK46	1975	2015	auxin-responsive element
FtMAPKKK47	1430	1470	auxin-responsive element
FtMAPKKK48	1102	1142	auxin-responsive element
FtMAPKKK49	658	698	auxin-responsive element
FtMAPKKK49	1117	1157	auxin-responsive element
FtMAPKKK5	439	479	auxin-responsive element
FtMAPKKK5	1797	1837	auxin-responsive element
FtMAPKKK5	1870	1910	auxin-responsive element
FtMAPKKK50	381	421	auxin-responsive element
FtMAPKKK51	1702	1742	auxin-responsive element
FtMAPKKK52	-14	26	auxin-responsive element
FtMAPKKK52	5	45	auxin-responsive element
FtMAPKKK52	45	85	auxin-responsive element
FtMAPKKK52	66	106	auxin-responsive element
FtMAPKKK52	93	133	auxin-responsive element
FtMAPKKK52	157	197	auxin-responsive element
FtMAPKKK52	184	224	auxin-responsive element
FtMAPKKK52	223	263	auxin-responsive element
FtMAPKKK52	263	303	auxin-responsive element
FtMAPKKK52	276	316	auxin-responsive element
FtMAPKKK52	314	354	auxin-responsive element
FtMAPKKK52	335	375	auxin-responsive element
FtMAPKKK52	354	394	auxin-responsive element
FtMAPKKK52	397	437	auxin-responsive element
FtMAPKKK52	416	456	auxin-responsive element
FtMAPKKK6	334	374	auxin-responsive element
FtMAPKKK6	1259	1299	auxin-responsive element
FtMAPKKK8	1064	1104	auxin-responsive element
FtMAPKKK11	979	1019	cis-acting element involved in cell cycle regulation
FtMAPKKK28	1771	1811	cis-acting element involved in cell cycle regulation
FtMAPKKK38	709	749	cis-acting element involved in cell cycle regulation
FtMAPKKK47	1789	1829	cis-acting element involved in cell cycle regulation
FtMAPK3	815	855	cis-acting element involved in defense and stress responsiveness
FtMAPK6	1343	1383	cis-acting element involved in defense and stress responsiveness
FtMAPK7	115	155	cis-acting element involved in defense and stress responsiveness
FtMAPKK1	158	198	cis-acting element involved in defense and stress responsiveness
FtMAPKKK11	910	950	cis-acting element involved in defense and stress responsiveness
FtMAPKKK12	236	276	cis-acting element involved in defense and stress responsiveness
FtMAPKKK12	602	642	cis-acting element involved in defense and stress responsiveness
FtMAPKKK15	1644	1684	cis-acting element involved in defense and stress responsiveness
FtMAPKKK18	1916	1956	cis-acting element involved in defense and stress responsiveness
FtMAPKKK2	1291	1331	cis-acting element involved in defense and stress responsiveness
FtMAPKKK26	1969	2009	cis-acting element involved in defense and stress responsiveness
FtMAPKKK30	19	59	cis-acting element involved in defense and stress responsiveness
FtMAPKKK30	1311	1351	cis-acting element involved in defense and stress responsiveness
FtMAPKKK32	997	1037	cis-acting element involved in defense and stress responsiveness
FtMAPKKK33	390	430	cis-acting element involved in defense and stress responsiveness
FtMAPKKK34	965	1005	cis-acting element involved in defense and stress responsiveness
FtMAPKKK35	132	172	cis-acting element involved in defense and stress responsiveness
FtMAPKKK36	1766	1806	cis-acting element involved in defense and stress responsiveness
FtMAPKKK38	84	124	cis-acting element involved in defense and stress responsiveness
FtMAPKKK43	899	939	cis-acting element involved in defense and stress responsiveness
FtMAPKKK44	896	936	cis-acting element involved in defense and stress responsiveness
FtMAPKKK45	1283	1323	cis-acting element involved in defense and stress responsiveness
FtMAPKKK45	1671	1711	cis-acting element involved in defense and stress responsiveness
FtMAPKKK46	195	235	cis-acting element involved in defense and stress responsiveness
FtMAPKKK46	1115	1155	cis-acting element involved in defense and stress responsiveness
FtMAPKKK49	661	701	cis-acting element involved in defense and stress responsiveness
FtMAPKKK49	995	1035	cis-acting element involved in defense and stress responsiveness
FtMAPKKK53	1856	1896	cis-acting element involved in defense and stress responsiveness
FtMAPKKK54	797	837	cis-acting element involved in defense and stress responsiveness
FtMAPKKK54	865	905	cis-acting element involved in defense and stress responsiveness
FtMAPKKK56	1683	1723	cis-acting element involved in defense and stress responsiveness
FtMAPKKK7	36	76	cis-acting element involved in defense and stress responsiveness
FtMAPKKK7	1168	1208	cis-acting element involved in defense and stress responsiveness
FtMAPKKK9	289	329	cis-acting element involved in defense and stress responsiveness
FtMAPK1	1333	1373	cis-acting element involved in low-temperature responsiveness
FtMAPK3	976	1016	cis-acting element involved in low-temperature responsiveness
FtMAPK5	41	81	cis-acting element involved in low-temperature responsiveness
FtMAPK5	1765	1805	cis-acting element involved in low-temperature responsiveness
FtMAPK6	665	705	cis-acting element involved in low-temperature responsiveness
FtMAPK7	1475	1515	cis-acting element involved in low-temperature responsiveness
FtMAPK8	858	898	cis-acting element involved in low-temperature responsiveness
FtMAPK8	1794	1834	cis-acting element involved in low-temperature responsiveness
FtMAPKKK10	839	879	cis-acting element involved in low-temperature responsiveness
FtMAPKKK12	1366	1406	cis-acting element involved in low-temperature responsiveness
FtMAPKKK13	758	798	cis-acting element involved in low-temperature responsiveness
FtMAPKKK17	1281	1321	cis-acting element involved in low-temperature responsiveness
FtMAPKKK17	1928	1968	cis-acting element involved in low-temperature responsiveness
FtMAPKKK18	380	420	cis-acting element involved in low-temperature responsiveness
FtMAPKKK18	1029	1069	cis-acting element involved in low-temperature responsiveness
FtMAPKKK19	665	705	cis-acting element involved in low-temperature responsiveness
FtMAPKKK2	237	277	cis-acting element involved in low-temperature responsiveness
FtMAPKKK20	512	552	cis-acting element involved in low-temperature responsiveness
FtMAPKKK20	619	659	cis-acting element involved in low-temperature responsiveness
FtMAPKKK21	711	751	cis-acting element involved in low-temperature responsiveness
FtMAPKKK21	738	778	cis-acting element involved in low-temperature responsiveness
FtMAPKKK21	870	910	cis-acting element involved in low-temperature responsiveness
FtMAPKKK21	1198	1238	cis-acting element involved in low-temperature responsiveness
FtMAPKKK22	1710	1750	cis-acting element involved in low-temperature responsiveness
FtMAPKKK23	1738	1778	cis-acting element involved in low-temperature responsiveness
FtMAPKKK24	846	886	cis-acting element involved in low-temperature responsiveness
FtMAPKKK28	1197	1237	cis-acting element involved in low-temperature responsiveness
FtMAPKKK29	133	173	cis-acting element involved in low-temperature responsiveness
FtMAPKKK3	1270	1310	cis-acting element involved in low-temperature responsiveness
FtMAPKKK32	820	860	cis-acting element involved in low-temperature responsiveness
FtMAPKKK32	1873	1913	cis-acting element involved in low-temperature responsiveness
FtMAPKKK35	707	747	cis-acting element involved in low-temperature responsiveness
FtMAPKKK35	797	837	cis-acting element involved in low-temperature responsiveness
FtMAPKKK35	1569	1609	cis-acting element involved in low-temperature responsiveness
FtMAPKKK36	1326	1366	cis-acting element involved in low-temperature responsiveness
FtMAPKKK37	887	927	cis-acting element involved in low-temperature responsiveness
FtMAPKKK40	1952	1992	cis-acting element involved in low-temperature responsiveness
FtMAPKKK43	80	120	cis-acting element involved in low-temperature responsiveness
FtMAPKKK43	211	251	cis-acting element involved in low-temperature responsiveness
FtMAPKKK43	373	413	cis-acting element involved in low-temperature responsiveness
FtMAPKKK43	1757	1797	cis-acting element involved in low-temperature responsiveness
FtMAPKKK44	8	48	cis-acting element involved in low-temperature responsiveness
FtMAPKKK44	395	435	cis-acting element involved in low-temperature responsiveness
FtMAPKKK44	1929	1969	cis-acting element involved in low-temperature responsiveness
FtMAPKKK46	138	178	cis-acting element involved in low-temperature responsiveness
FtMAPKKK46	1393	1433	cis-acting element involved in low-temperature responsiveness
FtMAPKKK46	1787	1827	cis-acting element involved in low-temperature responsiveness
FtMAPKKK47	1566	1606	cis-acting element involved in low-temperature responsiveness
FtMAPKKK48	864	904	cis-acting element involved in low-temperature responsiveness
FtMAPKKK5	514	554	cis-acting element involved in low-temperature responsiveness
FtMAPKKK54	664	704	cis-acting element involved in low-temperature responsiveness
FtMAPKKK55	579	619	cis-acting element involved in low-temperature responsiveness
FtMAPKKK55	718	758	cis-acting element involved in low-temperature responsiveness
FtMAPKKK55	1135	1175	cis-acting element involved in low-temperature responsiveness
FtMAPKKK7	1851	1891	cis-acting element involved in low-temperature responsiveness
FtMAPK1	885	925	cis-acting element involved in salicylic acid responsiveness
FtMAPK1	1760	1800	cis-acting element involved in salicylic acid responsiveness
FtMAPK3	1478	1518	cis-acting element involved in salicylic acid responsiveness
FtMAPK4	763	803	cis-acting element involved in salicylic acid responsiveness
FtMAPK5	1120	1160	cis-acting element involved in salicylic acid responsiveness
FtMAPK5	1178	1218	cis-acting element involved in salicylic acid responsiveness
FtMAPK6	1624	1664	cis-acting element involved in salicylic acid responsiveness
FtMAPK7	173	213	cis-acting element involved in salicylic acid responsiveness
FtMAPK7	1501	1541	cis-acting element involved in salicylic acid responsiveness
FtMAPKK1	568	608	cis-acting element involved in salicylic acid responsiveness
FtMAPKKK14	983	1023	cis-acting element involved in salicylic acid responsiveness
FtMAPKKK16	1704	1744	cis-acting element involved in salicylic acid responsiveness
FtMAPKKK17	1077	1117	cis-acting element involved in salicylic acid responsiveness
FtMAPKKK19	1181	1221	cis-acting element involved in salicylic acid responsiveness
FtMAPKKK20	884	924	cis-acting element involved in salicylic acid responsiveness
FtMAPKKK23	1437	1477	cis-acting element involved in salicylic acid responsiveness
FtMAPKKK27	357	397	cis-acting element involved in salicylic acid responsiveness
FtMAPKKK28	158	198	cis-acting element involved in salicylic acid responsiveness
FtMAPKKK29	1479	1519	cis-acting element involved in salicylic acid responsiveness
FtMAPKKK30	78	118	cis-acting element involved in salicylic acid responsiveness
FtMAPKKK31	666	706	cis-acting element involved in salicylic acid responsiveness
FtMAPKKK32	733	773	cis-acting element involved in salicylic acid responsiveness
FtMAPKKK34	171	211	cis-acting element involved in salicylic acid responsiveness
FtMAPKKK34	666	706	cis-acting element involved in salicylic acid responsiveness
FtMAPKKK4	310	350	cis-acting element involved in salicylic acid responsiveness
FtMAPKKK42	1727	1767	cis-acting element involved in salicylic acid responsiveness
FtMAPKKK42	1098	1138	cis-acting element involved in salicylic acid responsiveness
FtMAPKKK54	704	744	cis-acting element involved in salicylic acid responsiveness
FtMAPKKK7	486	526	cis-acting element involved in salicylic acid responsiveness
FtMAPKKK7	1759	1799	cis-acting element involved in salicylic acid responsiveness
FtMAPK1	685	725	cis-acting element involved in the abscisic acid responsiveness
FtMAPK1	686	726	cis-acting element involved in the abscisic acid responsiveness
FtMAPK2	511	551	cis-acting element involved in the abscisic acid responsiveness
FtMAPK2	514	554	cis-acting element involved in the abscisic acid responsiveness
FtMAPK2	1078	1118	cis-acting element involved in the abscisic acid responsiveness
FtMAPK3	1434	1474	cis-acting element involved in the abscisic acid responsiveness
FtMAPK4	330	370	cis-acting element involved in the abscisic acid responsiveness
FtMAPK4	333	373	cis-acting element involved in the abscisic acid responsiveness
FtMAPK4	334	374	cis-acting element involved in the abscisic acid responsiveness
FtMAPK4	443	483	cis-acting element involved in the abscisic acid responsiveness
FtMAPK4	1920	1960	cis-acting element involved in the abscisic acid responsiveness
FtMAPK4	1922	1962	cis-acting element involved in the abscisic acid responsiveness
FtMAPK5	1397	1437	cis-acting element involved in the abscisic acid responsiveness
FtMAPK5	1476	1516	cis-acting element involved in the abscisic acid responsiveness
FtMAPK5	1541	1581	cis-acting element involved in the abscisic acid responsiveness
FtMAPK5	1559	1599	cis-acting element involved in the abscisic acid responsiveness
FtMAPK5	1571	1611	cis-acting element involved in the abscisic acid responsiveness
FtMAPK5	1639	1679	cis-acting element involved in the abscisic acid responsiveness
FtMAPK5	1657	1697	cis-acting element involved in the abscisic acid responsiveness
FtMAPK5	1669	1709	cis-acting element involved in the abscisic acid responsiveness
FtMAPK6	610	650	cis-acting element involved in the abscisic acid responsiveness
FtMAPK6	1260	1300	cis-acting element involved in the abscisic acid responsiveness
FtMAPK6	1307	1347	cis-acting element involved in the abscisic acid responsiveness
FtMAPK7	-10	30	cis-acting element involved in the abscisic acid responsiveness
FtMAPK7	11	51	cis-acting element involved in the abscisic acid responsiveness
FtMAPK7	1177	1217	cis-acting element involved in the abscisic acid responsiveness
FtMAPK7	1178	1218	cis-acting element involved in the abscisic acid responsiveness
FtMAPK8	12	52	cis-acting element involved in the abscisic acid responsiveness
FtMAPK8	13	53	cis-acting element involved in the abscisic acid responsiveness
FtMAPK8	254	294	cis-acting element involved in the abscisic acid responsiveness
FtMAPK8	271	311	cis-acting element involved in the abscisic acid responsiveness
FtMAPK8	273	313	cis-acting element involved in the abscisic acid responsiveness
FtMAPK8	394	434	cis-acting element involved in the abscisic acid responsiveness
FtMAPK8	433	473	cis-acting element involved in the abscisic acid responsiveness
FtMAPK8	465	505	cis-acting element involved in the abscisic acid responsiveness
FtMAPKK1	288	328	cis-acting element involved in the abscisic acid responsiveness
FtMAPKK1	1521	1561	cis-acting element involved in the abscisic acid responsiveness
FtMAPKK1	1522	1562	cis-acting element involved in the abscisic acid responsiveness
FtMAPKKK1	1027	1067	cis-acting element involved in the abscisic acid responsiveness
FtMAPKKK1	1322	1362	cis-acting element involved in the abscisic acid responsiveness
FtMAPKKK10	1313	1353	cis-acting element involved in the abscisic acid responsiveness
FtMAPKKK10	1315	1355	cis-acting element involved in the abscisic acid responsiveness
FtMAPKKK10	1316	1356	cis-acting element involved in the abscisic acid responsiveness
FtMAPKKK10	1341	1381	cis-acting element involved in the abscisic acid responsiveness
FtMAPKKK11	1413	1453	cis-acting element involved in the abscisic acid responsiveness
FtMAPKKK11	1439	1479	cis-acting element involved in the abscisic acid responsiveness
FtMAPKKK11	1855	1895	cis-acting element involved in the abscisic acid responsiveness
FtMAPKKK12	397	437	cis-acting element involved in the abscisic acid responsiveness
FtMAPKKK12	836	876	cis-acting element involved in the abscisic acid responsiveness
FtMAPKKK12	919	959	cis-acting element involved in the abscisic acid responsiveness
FtMAPKKK13	1861	1901	cis-acting element involved in the abscisic acid responsiveness
FtMAPKKK14	925	965	cis-acting element involved in the abscisic acid responsiveness
FtMAPKKK14	1525	1565	cis-acting element involved in the abscisic acid responsiveness
FtMAPKKK15	1114	1154	cis-acting element involved in the abscisic acid responsiveness
FtMAPKKK17	1549	1589	cis-acting element involved in the abscisic acid responsiveness
FtMAPKKK19	1474	1514	cis-acting element involved in the abscisic acid responsiveness
FtMAPKKK2	187	227	cis-acting element involved in the abscisic acid responsiveness
FtMAPKKK2	948	988	cis-acting element involved in the abscisic acid responsiveness
FtMAPKKK20	1015	1055	cis-acting element involved in the abscisic acid responsiveness
FtMAPKKK20	1232	1272	cis-acting element involved in the abscisic acid responsiveness
FtMAPKKK20	1692	1732	cis-acting element involved in the abscisic acid responsiveness
FtMAPKKK21	844	884	cis-acting element involved in the abscisic acid responsiveness
FtMAPKKK21	963	1003	cis-acting element involved in the abscisic acid responsiveness
FtMAPKKK21	1077	1117	cis-acting element involved in the abscisic acid responsiveness
FtMAPKKK21	1767	1807	cis-acting element involved in the abscisic acid responsiveness
FtMAPKKK21	1769	1809	cis-acting element involved in the abscisic acid responsiveness
FtMAPKKK21	1770	1810	cis-acting element involved in the abscisic acid responsiveness
FtMAPKKK23	1397	1437	cis-acting element involved in the abscisic acid responsiveness
FtMAPKKK23	1399	1439	cis-acting element involved in the abscisic acid responsiveness
FtMAPKKK24	1034	1074	cis-acting element involved in the abscisic acid responsiveness
FtMAPKKK25	579	619	cis-acting element involved in the abscisic acid responsiveness
FtMAPKKK25	817	857	cis-acting element involved in the abscisic acid responsiveness
FtMAPKKK25	937	977	cis-acting element involved in the abscisic acid responsiveness
FtMAPKKK26	715	755	cis-acting element involved in the abscisic acid responsiveness
FtMAPKKK26	1447	1487	cis-acting element involved in the abscisic acid responsiveness
FtMAPKKK27	429	469	cis-acting element involved in the abscisic acid responsiveness
FtMAPKKK29	80	120	cis-acting element involved in the abscisic acid responsiveness
FtMAPKKK29	468	508	cis-acting element involved in the abscisic acid responsiveness
FtMAPKKK29	616	656	cis-acting element involved in the abscisic acid responsiveness
FtMAPKKK3	1769	1809	cis-acting element involved in the abscisic acid responsiveness
FtMAPKKK30	784	824	cis-acting element involved in the abscisic acid responsiveness
FtMAPKKK32	1688	1728	cis-acting element involved in the abscisic acid responsiveness
FtMAPKKK33	7	47	cis-acting element involved in the abscisic acid responsiveness
FtMAPKKK33	140	180	cis-acting element involved in the abscisic acid responsiveness
FtMAPKKK33	1639	1679	cis-acting element involved in the abscisic acid responsiveness
FtMAPKKK33	1641	1681	cis-acting element involved in the abscisic acid responsiveness
FtMAPKKK33	1642	1682	cis-acting element involved in the abscisic acid responsiveness
FtMAPKKK34	275	315	cis-acting element involved in the abscisic acid responsiveness
FtMAPKKK35	348	388	cis-acting element involved in the abscisic acid responsiveness
FtMAPKKK35	744	784	cis-acting element involved in the abscisic acid responsiveness
FtMAPKKK35	745	785	cis-acting element involved in the abscisic acid responsiveness
FtMAPKKK35	867	907	cis-acting element involved in the abscisic acid responsiveness
FtMAPKKK35	869	909	cis-acting element involved in the abscisic acid responsiveness
FtMAPKKK35	1660	1700	cis-acting element involved in the abscisic acid responsiveness
FtMAPKKK35	1788	1828	cis-acting element involved in the abscisic acid responsiveness
FtMAPKKK35	1789	1829	cis-acting element involved in the abscisic acid responsiveness
FtMAPKKK36	589	629	cis-acting element involved in the abscisic acid responsiveness
FtMAPKKK36	720	760	cis-acting element involved in the abscisic acid responsiveness
FtMAPKKK39	502	542	cis-acting element involved in the abscisic acid responsiveness
FtMAPKKK39	503	543	cis-acting element involved in the abscisic acid responsiveness
FtMAPKKK39	540	580	cis-acting element involved in the abscisic acid responsiveness
FtMAPKKK39	781	821	cis-acting element involved in the abscisic acid responsiveness
FtMAPKKK40	392	432	cis-acting element involved in the abscisic acid responsiveness
FtMAPKKK40	393	433	cis-acting element involved in the abscisic acid responsiveness
FtMAPKKK40	1407	1447	cis-acting element involved in the abscisic acid responsiveness
FtMAPKKK41	1464	1504	cis-acting element involved in the abscisic acid responsiveness
FtMAPKKK42	442	482	cis-acting element involved in the abscisic acid responsiveness
FtMAPKKK42	854	894	cis-acting element involved in the abscisic acid responsiveness
FtMAPKKK44	637	677	cis-acting element involved in the abscisic acid responsiveness
FtMAPKKK44	652	692	cis-acting element involved in the abscisic acid responsiveness
FtMAPKKK44	710	750	cis-acting element involved in the abscisic acid responsiveness
FtMAPKKK44	1361	1401	cis-acting element involved in the abscisic acid responsiveness
FtMAPKKK47	145	185	cis-acting element involved in the abscisic acid responsiveness
FtMAPKKK47	1075	1115	cis-acting element involved in the abscisic acid responsiveness
FtMAPKKK47	1076	1116	cis-acting element involved in the abscisic acid responsiveness
FtMAPKKK47	1448	1488	cis-acting element involved in the abscisic acid responsiveness
FtMAPKKK48	334	374	cis-acting element involved in the abscisic acid responsiveness
FtMAPKKK48	1080	1120	cis-acting element involved in the abscisic acid responsiveness
FtMAPKKK48	1082	1122	cis-acting element involved in the abscisic acid responsiveness
FtMAPKKK48	1083	1123	cis-acting element involved in the abscisic acid responsiveness
FtMAPKKK48	1420	1460	cis-acting element involved in the abscisic acid responsiveness
FtMAPKKK49	27	67	cis-acting element involved in the abscisic acid responsiveness
FtMAPKKK49	1095	1135	cis-acting element involved in the abscisic acid responsiveness
FtMAPKKK49	1097	1137	cis-acting element involved in the abscisic acid responsiveness
FtMAPKKK49	1098	1138	cis-acting element involved in the abscisic acid responsiveness
FtMAPKKK5	260	300	cis-acting element involved in the abscisic acid responsiveness
FtMAPKKK5	291	331	cis-acting element involved in the abscisic acid responsiveness
FtMAPKKK5	1525	1565	cis-acting element involved in the abscisic acid responsiveness
FtMAPKKK5	1656	1696	cis-acting element involved in the abscisic acid responsiveness
FtMAPKKK50	226	266	cis-acting element involved in the abscisic acid responsiveness
FtMAPKKK50	227	267	cis-acting element involved in the abscisic acid responsiveness
FtMAPKKK51	1720	1760	cis-acting element involved in the abscisic acid responsiveness
FtMAPKKK51	1721	1761	cis-acting element involved in the abscisic acid responsiveness
FtMAPKKK51	1809	1849	cis-acting element involved in the abscisic acid responsiveness
FtMAPKKK52	957	997	cis-acting element involved in the abscisic acid responsiveness
FtMAPKKK53	790	830	cis-acting element involved in the abscisic acid responsiveness
FtMAPKKK53	903	943	cis-acting element involved in the abscisic acid responsiveness
FtMAPKKK53	1135	1175	cis-acting element involved in the abscisic acid responsiveness
FtMAPKKK53	1136	1176	cis-acting element involved in the abscisic acid responsiveness
FtMAPKKK54	892	932	cis-acting element involved in the abscisic acid responsiveness
FtMAPKKK54	1447	1487	cis-acting element involved in the abscisic acid responsiveness
FtMAPKKK55	1865	1905	cis-acting element involved in the abscisic acid responsiveness
FtMAPKKK6	731	771	cis-acting element involved in the abscisic acid responsiveness
FtMAPKKK6	733	773	cis-acting element involved in the abscisic acid responsiveness
FtMAPKKK6	734	774	cis-acting element involved in the abscisic acid responsiveness
FtMAPKKK6	1256	1296	cis-acting element involved in the abscisic acid responsiveness
FtMAPKKK7	874	914	cis-acting element involved in the abscisic acid responsiveness
FtMAPKKK7	934	974	cis-acting element involved in the abscisic acid responsiveness
FtMAPKKK7	935	975	cis-acting element involved in the abscisic acid responsiveness
FtMAPKKK8	1104	1144	cis-acting element involved in the abscisic acid responsiveness
FtMAPKKK8	1127	1167	cis-acting element involved in the abscisic acid responsiveness
FtMAPKKK9	142	182	cis-acting element involved in the abscisic acid responsiveness
FtMAPKKK9	842	882	cis-acting element involved in the abscisic acid responsiveness
FtMAPKKK9	1298	1338	cis-acting element involved in the abscisic acid responsiveness
FtMAPK6	1742	1782	cis-acting regulatory element involved in circadian control
FtMAPKKK17	1460	1500	cis-acting regulatory element involved in circadian control
FtMAPKKK2	1539	1579	cis-acting regulatory element involved in circadian control
FtMAPKKK22	602	642	cis-acting regulatory element involved in circadian control
FtMAPKKK22	1928	1968	cis-acting regulatory element involved in circadian control
FtMAPKKK27	346	386	cis-acting regulatory element involved in circadian control
FtMAPKKK36	1251	1291	cis-acting regulatory element involved in circadian control
FtMAPKKK4	344	384	cis-acting regulatory element involved in circadian control
FtMAPKKK4	1865	1905	cis-acting regulatory element involved in circadian control
FtMAPKKK40	1054	1094	cis-acting regulatory element involved in circadian control
FtMAPKKK46	321	361	cis-acting regulatory element involved in circadian control
FtMAPKKK47	742	782	cis-acting regulatory element involved in circadian control
FtMAPKKK5	1365	1405	cis-acting regulatory element involved in circadian control
FtMAPKKK50	910	950	cis-acting regulatory element involved in circadian control
FtMAPKKK51	119	159	cis-acting regulatory element involved in circadian control
FtMAPKKK51	123	163	cis-acting regulatory element involved in circadian control
FtMAPKKK8	22	62	cis-acting regulatory element involved in circadian control
FtMAPK1	685	725	cis-acting regulatory element involved in light responsiveness
FtMAPK1	684	724	cis-acting regulatory element involved in light responsiveness
FtMAPK1	685	725	cis-acting regulatory element involved in light responsiveness
FtMAPK2	1078	1118	cis-acting regulatory element involved in light responsiveness
FtMAPK2	513	553	cis-acting regulatory element involved in light responsiveness
FtMAPK3	1433	1473	cis-acting regulatory element involved in light responsiveness
FtMAPK4	333	373	cis-acting regulatory element involved in light responsiveness
FtMAPK4	443	483	cis-acting regulatory element involved in light responsiveness
FtMAPK4	1922	1962	cis-acting regulatory element involved in light responsiveness
FtMAPK5	1540	1580	cis-acting regulatory element involved in light responsiveness
FtMAPK5	1558	1598	cis-acting regulatory element involved in light responsiveness
FtMAPK5	1571	1611	cis-acting regulatory element involved in light responsiveness
FtMAPK5	1638	1678	cis-acting regulatory element involved in light responsiveness
FtMAPK5	1656	1696	cis-acting regulatory element involved in light responsiveness
FtMAPK5	1669	1709	cis-acting regulatory element involved in light responsiveness
FtMAPK5	1396	1436	cis-acting regulatory element involved in light responsiveness
FtMAPK5	1475	1515	cis-acting regulatory element involved in light responsiveness
FtMAPK6	610	650	cis-acting regulatory element involved in light responsiveness
FtMAPK6	1961	2001	cis-acting regulatory element involved in light responsiveness
FtMAPK6	1307	1347	cis-acting regulatory element involved in light responsiveness
FtMAPK7	11	51	cis-acting regulatory element involved in light responsiveness
FtMAPK7	1177	1217	cis-acting regulatory element involved in light responsiveness
FtMAPK7	-11	29	cis-acting regulatory element involved in light responsiveness
FtMAPK7	1177	1217	cis-acting regulatory element involved in light responsiveness
FtMAPK8	12	52	cis-acting regulatory element involved in light responsiveness
FtMAPK8	253	293	cis-acting regulatory element involved in light responsiveness
FtMAPK8	273	313	cis-acting regulatory element involved in light responsiveness
FtMAPK8	433	473	cis-acting regulatory element involved in light responsiveness
FtMAPK8	464	504	cis-acting regulatory element involved in light responsiveness
FtMAPK8	12	52	cis-acting regulatory element involved in light responsiveness
FtMAPK8	251	291	cis-acting regulatory element involved in light responsiveness
FtMAPK8	393	433	cis-acting regulatory element involved in light responsiveness
FtMAPK8	743	783	cis-acting regulatory element involved in light responsiveness
FtMAPKK1	286	326	cis-acting regulatory element involved in light responsiveness
FtMAPKK1	287	327	cis-acting regulatory element involved in light responsiveness
FtMAPKK1	1521	1561	cis-acting regulatory element involved in light responsiveness
FtMAPKK1	1521	1561	cis-acting regulatory element involved in light responsiveness
FtMAPKKK1	1024	1064	cis-acting regulatory element involved in light responsiveness
FtMAPKKK1	1026	1066	cis-acting regulatory element involved in light responsiveness
FtMAPKKK1	1322	1362	cis-acting regulatory element involved in light responsiveness
FtMAPKKK10	1315	1355	cis-acting regulatory element involved in light responsiveness
FtMAPKKK10	1340	1380	cis-acting regulatory element involved in light responsiveness
FtMAPKKK10	1315	1355	cis-acting regulatory element involved in light responsiveness
FtMAPKKK11	1855	1895	cis-acting regulatory element involved in light responsiveness
FtMAPKKK11	1413	1453	cis-acting regulatory element involved in light responsiveness
FtMAPKKK11	1438	1478	cis-acting regulatory element involved in light responsiveness
FtMAPKKK12	394	434	cis-acting regulatory element involved in light responsiveness
FtMAPKKK12	835	875	cis-acting regulatory element involved in light responsiveness
FtMAPKKK12	836	876	cis-acting regulatory element involved in light responsiveness
FtMAPKKK12	918	958	cis-acting regulatory element involved in light responsiveness
FtMAPKKK12	396	436	cis-acting regulatory element involved in light responsiveness
FtMAPKKK13	1861	1901	cis-acting regulatory element involved in light responsiveness
FtMAPKKK14	925	965	cis-acting regulatory element involved in light responsiveness
FtMAPKKK14	1525	1565	cis-acting regulatory element involved in light responsiveness
FtMAPKKK15	1113	1153	cis-acting regulatory element involved in light responsiveness
FtMAPKKK16	100	140	cis-acting regulatory element involved in light responsiveness
FtMAPKKK17	1549	1589	cis-acting regulatory element involved in light responsiveness
FtMAPKKK18	1730	1770	cis-acting regulatory element involved in light responsiveness
FtMAPKKK19	1474	1514	cis-acting regulatory element involved in light responsiveness
FtMAPKKK2	187	227	cis-acting regulatory element involved in light responsiveness
FtMAPKKK2	919	959	cis-acting regulatory element involved in light responsiveness
FtMAPKKK2	947	987	cis-acting regulatory element involved in light responsiveness
FtMAPKKK2	594	634	cis-acting regulatory element involved in light responsiveness
FtMAPKKK2	1741	1781	cis-acting regulatory element involved in light responsiveness
FtMAPKKK20	1689	1729	cis-acting regulatory element involved in light responsiveness
FtMAPKKK20	1014	1054	cis-acting regulatory element involved in light responsiveness
FtMAPKKK20	1232	1272	cis-acting regulatory element involved in light responsiveness
FtMAPKKK20	1691	1731	cis-acting regulatory element involved in light responsiveness
FtMAPKKK21	963	1003	cis-acting regulatory element involved in light responsiveness
FtMAPKKK21	1074	1114	cis-acting regulatory element involved in light responsiveness
FtMAPKKK21	1077	1117	cis-acting regulatory element involved in light responsiveness
FtMAPKKK21	1766	1806	cis-acting regulatory element involved in light responsiveness
FtMAPKKK21	1768	1808	cis-acting regulatory element involved in light responsiveness
FtMAPKKK21	1769	1809	cis-acting regulatory element involved in light responsiveness
FtMAPKKK21	1769	1809	cis-acting regulatory element involved in light responsiveness
FtMAPKKK22	317	357	cis-acting regulatory element involved in light responsiveness
FtMAPKKK22	367	407	cis-acting regulatory element involved in light responsiveness
FtMAPKKK23	1167	1207	cis-acting regulatory element involved in light responsiveness
FtMAPKKK23	1222	1262	cis-acting regulatory element involved in light responsiveness
FtMAPKKK23	1334	1374	cis-acting regulatory element involved in light responsiveness
FtMAPKKK23	1397	1437	cis-acting regulatory element involved in light responsiveness
FtMAPKKK24	47	87	cis-acting regulatory element involved in light responsiveness
FtMAPKKK24	1032	1072	cis-acting regulatory element involved in light responsiveness
FtMAPKKK24	1033	1073	cis-acting regulatory element involved in light responsiveness
FtMAPKKK25	937	977	cis-acting regulatory element involved in light responsiveness
FtMAPKKK25	578	618	cis-acting regulatory element involved in light responsiveness
FtMAPKKK26	714	754	cis-acting regulatory element involved in light responsiveness
FtMAPKKK26	1446	1486	cis-acting regulatory element involved in light responsiveness
FtMAPKKK27	1548	1588	cis-acting regulatory element involved in light responsiveness
FtMAPKKK27	429	469	cis-acting regulatory element involved in light responsiveness
FtMAPKKK27	1548	1588	cis-acting regulatory element involved in light responsiveness
FtMAPKKK27	1549	1589	cis-acting regulatory element involved in light responsiveness
FtMAPKKK29	615	655	cis-acting regulatory element involved in light responsiveness
FtMAPKKK29	154	194	cis-acting regulatory element involved in light responsiveness
FtMAPKKK29	467	507	cis-acting regulatory element involved in light responsiveness
FtMAPKKK3	431	471	cis-acting regulatory element involved in light responsiveness
FtMAPKKK3	1769	1809	cis-acting regulatory element involved in light responsiveness
FtMAPKKK30	784	824	cis-acting regulatory element involved in light responsiveness
FtMAPKKK31	371	411	cis-acting regulatory element involved in light responsiveness
FtMAPKKK31	1771	1811	cis-acting regulatory element involved in light responsiveness
FtMAPKKK32	1687	1727	cis-acting regulatory element involved in light responsiveness
FtMAPKKK33	6	46	cis-acting regulatory element involved in light responsiveness
FtMAPKKK33	1638	1678	cis-acting regulatory element involved in light responsiveness
FtMAPKKK33	1640	1680	cis-acting regulatory element involved in light responsiveness
FtMAPKKK33	1641	1681	cis-acting regulatory element involved in light responsiveness
FtMAPKKK33	139	179	cis-acting regulatory element involved in light responsiveness
FtMAPKKK33	902	942	cis-acting regulatory element involved in light responsiveness
FtMAPKKK33	1641	1681	cis-acting regulatory element involved in light responsiveness
FtMAPKKK34	274	314	cis-acting regulatory element involved in light responsiveness
FtMAPKKK34	30	70	cis-acting regulatory element involved in light responsiveness
FtMAPKKK34	935	975	cis-acting regulatory element involved in light responsiveness
FtMAPKKK35	744	784	cis-acting regulatory element involved in light responsiveness
FtMAPKKK35	1660	1700	cis-acting regulatory element involved in light responsiveness
FtMAPKKK35	1788	1828	cis-acting regulatory element involved in light responsiveness
FtMAPKKK35	347	387	cis-acting regulatory element involved in light responsiveness
FtMAPKKK35	348	388	cis-acting regulatory element involved in light responsiveness
FtMAPKKK35	744	784	cis-acting regulatory element involved in light responsiveness
FtMAPKKK35	869	909	cis-acting regulatory element involved in light responsiveness
FtMAPKKK35	1660	1700	cis-acting regulatory element involved in light responsiveness
FtMAPKKK35	1788	1828	cis-acting regulatory element involved in light responsiveness
FtMAPKKK36	720	760	cis-acting regulatory element involved in light responsiveness
FtMAPKKK36	46	86	cis-acting regulatory element involved in light responsiveness
FtMAPKKK36	589	629	cis-acting regulatory element involved in light responsiveness
FtMAPKKK39	501	541	cis-acting regulatory element involved in light responsiveness
FtMAPKKK39	502	542	cis-acting regulatory element involved in light responsiveness
FtMAPKKK39	502	542	cis-acting regulatory element involved in light responsiveness
FtMAPKKK39	540	580	cis-acting regulatory element involved in light responsiveness
FtMAPKKK39	781	821	cis-acting regulatory element involved in light responsiveness
FtMAPKKK40	115	155	cis-acting regulatory element involved in light responsiveness
FtMAPKKK40	392	432	cis-acting regulatory element involved in light responsiveness
FtMAPKKK40	1407	1447	cis-acting regulatory element involved in light responsiveness
FtMAPKKK40	392	432	cis-acting regulatory element involved in light responsiveness
FtMAPKKK41	1463	1503	cis-acting regulatory element involved in light responsiveness
FtMAPKKK42	73	113	cis-acting regulatory element involved in light responsiveness
FtMAPKKK42	102	142	cis-acting regulatory element involved in light responsiveness
FtMAPKKK42	442	482	cis-acting regulatory element involved in light responsiveness
FtMAPKKK42	853	893	cis-acting regulatory element involved in light responsiveness
FtMAPKKK44	652	692	cis-acting regulatory element involved in light responsiveness
FtMAPKKK45	1172	1212	cis-acting regulatory element involved in light responsiveness
FtMAPKKK46	867	907	cis-acting regulatory element involved in light responsiveness
FtMAPKKK47	143	183	cis-acting regulatory element involved in light responsiveness
FtMAPKKK47	144	184	cis-acting regulatory element involved in light responsiveness
FtMAPKKK47	1075	1115	cis-acting regulatory element involved in light responsiveness
FtMAPKKK47	1447	1487	cis-acting regulatory element involved in light responsiveness
FtMAPKKK47	1075	1115	cis-acting regulatory element involved in light responsiveness
FtMAPKKK48	334	374	cis-acting regulatory element involved in light responsiveness
FtMAPKKK48	1082	1122	cis-acting regulatory element involved in light responsiveness
FtMAPKKK48	1420	1460	cis-acting regulatory element involved in light responsiveness
FtMAPKKK48	1082	1122	cis-acting regulatory element involved in light responsiveness
FtMAPKKK49	442	482	cis-acting regulatory element involved in light responsiveness
FtMAPKKK49	1095	1135	cis-acting regulatory element involved in light responsiveness
FtMAPKKK49	1097	1137	cis-acting regulatory element involved in light responsiveness
FtMAPKKK49	1097	1137	cis-acting regulatory element involved in light responsiveness
FtMAPKKK5	259	299	cis-acting regulatory element involved in light responsiveness
FtMAPKKK5	290	330	cis-acting regulatory element involved in light responsiveness
FtMAPKKK5	1524	1564	cis-acting regulatory element involved in light responsiveness
FtMAPKKK5	1525	1565	cis-acting regulatory element involved in light responsiveness
FtMAPKKK50	1906	1946	cis-acting regulatory element involved in light responsiveness
FtMAPKKK50	224	264	cis-acting regulatory element involved in light responsiveness
FtMAPKKK50	226	266	cis-acting regulatory element involved in light responsiveness
FtMAPKKK50	1148	1188	cis-acting regulatory element involved in light responsiveness
FtMAPKKK50	226	266	cis-acting regulatory element involved in light responsiveness
FtMAPKKK51	1720	1760	cis-acting regulatory element involved in light responsiveness
FtMAPKKK51	1809	1849	cis-acting regulatory element involved in light responsiveness
FtMAPKKK51	1720	1760	cis-acting regulatory element involved in light responsiveness
FtMAPKKK52	957	997	cis-acting regulatory element involved in light responsiveness
FtMAPKKK53	1135	1175	cis-acting regulatory element involved in light responsiveness
FtMAPKKK53	1135	1175	cis-acting regulatory element involved in light responsiveness
FtMAPKKK54	1447	1487	cis-acting regulatory element involved in light responsiveness
FtMAPKKK54	891	931	cis-acting regulatory element involved in light responsiveness
FtMAPKKK6	733	773	cis-acting regulatory element involved in light responsiveness
FtMAPKKK6	732	772	cis-acting regulatory element involved in light responsiveness
FtMAPKKK6	733	773	cis-acting regulatory element involved in light responsiveness
FtMAPKKK6	1256	1296	cis-acting regulatory element involved in light responsiveness
FtMAPKKK7	934	974	cis-acting regulatory element involved in light responsiveness
FtMAPKKK7	873	913	cis-acting regulatory element involved in light responsiveness
FtMAPKKK7	934	974	cis-acting regulatory element involved in light responsiveness
FtMAPKKK7	1379	1419	cis-acting regulatory element involved in light responsiveness
FtMAPKKK8	1126	1166	cis-acting regulatory element involved in light responsiveness
FtMAPKKK9	841	881	cis-acting regulatory element involved in light responsiveness
FtMAPKKK9	1298	1338	cis-acting regulatory element involved in light responsiveness
FtMAPKKK9	129	169	cis-acting regulatory element involved in light responsiveness
FtMAPKKK9	1298	1338	cis-acting regulatory element involved in light responsiveness
FtMAPKKK10	944	984	cis-acting regulatory element involved in seed-specific regulation
FtMAPKKK38	1229	1269	cis-acting regulatory element involved in seed-specific regulation
FtMAPK1	190	230	cis-acting regulatory element involved in the MeJA-responsiveness
FtMAPK1	190	230	cis-acting regulatory element involved in the MeJA-responsiveness
FtMAPK2	1939	1979	cis-acting regulatory element involved in the MeJA-responsiveness
FtMAPK2	1939	1979	cis-acting regulatory element involved in the MeJA-responsiveness
FtMAPK3	1871	1911	cis-acting regulatory element involved in the MeJA-responsiveness
FtMAPK3	1871	1911	cis-acting regulatory element involved in the MeJA-responsiveness
FtMAPK5	1217	1257	cis-acting regulatory element involved in the MeJA-responsiveness
FtMAPK5	1249	1289	cis-acting regulatory element involved in the MeJA-responsiveness
FtMAPK5	1573	1613	cis-acting regulatory element involved in the MeJA-responsiveness
FtMAPK5	1671	1711	cis-acting regulatory element involved in the MeJA-responsiveness
FtMAPK5	1217	1257	cis-acting regulatory element involved in the MeJA-responsiveness
FtMAPK5	1249	1289	cis-acting regulatory element involved in the MeJA-responsiveness
FtMAPK5	1573	1613	cis-acting regulatory element involved in the MeJA-responsiveness
FtMAPK5	1671	1711	cis-acting regulatory element involved in the MeJA-responsiveness
FtMAPK6	465	505	cis-acting regulatory element involved in the MeJA-responsiveness
FtMAPK6	612	652	cis-acting regulatory element involved in the MeJA-responsiveness
FtMAPK6	818	858	cis-acting regulatory element involved in the MeJA-responsiveness
FtMAPK6	465	505	cis-acting regulatory element involved in the MeJA-responsiveness
FtMAPK6	612	652	cis-acting regulatory element involved in the MeJA-responsiveness
FtMAPK6	818	858	cis-acting regulatory element involved in the MeJA-responsiveness
FtMAPK7	138	178	cis-acting regulatory element involved in the MeJA-responsiveness
FtMAPK7	1818	1858	cis-acting regulatory element involved in the MeJA-responsiveness
FtMAPK7	138	178	cis-acting regulatory element involved in the MeJA-responsiveness
FtMAPK7	1818	1858	cis-acting regulatory element involved in the MeJA-responsiveness
FtMAPK8	1301	1341	cis-acting regulatory element involved in the MeJA-responsiveness
FtMAPK8	1301	1341	cis-acting regulatory element involved in the MeJA-responsiveness
FtMAPKK1	94	134	cis-acting regulatory element involved in the MeJA-responsiveness
FtMAPKK1	1518	1558	cis-acting regulatory element involved in the MeJA-responsiveness
FtMAPKK1	94	134	cis-acting regulatory element involved in the MeJA-responsiveness
FtMAPKK1	1518	1558	cis-acting regulatory element involved in the MeJA-responsiveness
FtMAPKKK1	1932	1972	cis-acting regulatory element involved in the MeJA-responsiveness
FtMAPKKK1	1932	1972	cis-acting regulatory element involved in the MeJA-responsiveness
FtMAPKKK10	847	887	cis-acting regulatory element involved in the MeJA-responsiveness
FtMAPKKK10	1319	1359	cis-acting regulatory element involved in the MeJA-responsiveness
FtMAPKKK10	847	887	cis-acting regulatory element involved in the MeJA-responsiveness
FtMAPKKK10	1319	1359	cis-acting regulatory element involved in the MeJA-responsiveness
FtMAPKKK11	1387	1427	cis-acting regulatory element involved in the MeJA-responsiveness
FtMAPKKK11	1415	1455	cis-acting regulatory element involved in the MeJA-responsiveness
FtMAPKKK11	1437	1477	cis-acting regulatory element involved in the MeJA-responsiveness
FtMAPKKK11	1387	1427	cis-acting regulatory element involved in the MeJA-responsiveness
FtMAPKKK11	1415	1455	cis-acting regulatory element involved in the MeJA-responsiveness
FtMAPKKK11	1437	1477	cis-acting regulatory element involved in the MeJA-responsiveness
FtMAPKKK12	383	423	cis-acting regulatory element involved in the MeJA-responsiveness
FtMAPKKK12	917	957	cis-acting regulatory element involved in the MeJA-responsiveness
FtMAPKKK12	1526	1566	cis-acting regulatory element involved in the MeJA-responsiveness
FtMAPKKK12	383	423	cis-acting regulatory element involved in the MeJA-responsiveness
FtMAPKKK12	917	957	cis-acting regulatory element involved in the MeJA-responsiveness
FtMAPKKK12	1526	1566	cis-acting regulatory element involved in the MeJA-responsiveness
FtMAPKKK14	626	666	cis-acting regulatory element involved in the MeJA-responsiveness
FtMAPKKK14	1737	1777	cis-acting regulatory element involved in the MeJA-responsiveness
FtMAPKKK14	1871	1911	cis-acting regulatory element involved in the MeJA-responsiveness
FtMAPKKK14	626	666	cis-acting regulatory element involved in the MeJA-responsiveness
FtMAPKKK14	1737	1777	cis-acting regulatory element involved in the MeJA-responsiveness
FtMAPKKK14	1871	1911	cis-acting regulatory element involved in the MeJA-responsiveness
FtMAPKKK15	405	445	cis-acting regulatory element involved in the MeJA-responsiveness
FtMAPKKK15	1112	1152	cis-acting regulatory element involved in the MeJA-responsiveness
FtMAPKKK15	405	445	cis-acting regulatory element involved in the MeJA-responsiveness
FtMAPKKK15	1112	1152	cis-acting regulatory element involved in the MeJA-responsiveness
FtMAPKKK17	788	828	cis-acting regulatory element involved in the MeJA-responsiveness
FtMAPKKK17	1539	1579	cis-acting regulatory element involved in the MeJA-responsiveness
FtMAPKKK17	1968	2008	cis-acting regulatory element involved in the MeJA-responsiveness
FtMAPKKK17	788	828	cis-acting regulatory element involved in the MeJA-responsiveness
FtMAPKKK17	1539	1579	cis-acting regulatory element involved in the MeJA-responsiveness
FtMAPKKK17	1968	2008	cis-acting regulatory element involved in the MeJA-responsiveness
FtMAPKKK18	946	986	cis-acting regulatory element involved in the MeJA-responsiveness
FtMAPKKK18	1075	1115	cis-acting regulatory element involved in the MeJA-responsiveness
FtMAPKKK18	1694	1734	cis-acting regulatory element involved in the MeJA-responsiveness
FtMAPKKK18	1904	1944	cis-acting regulatory element involved in the MeJA-responsiveness
FtMAPKKK18	946	986	cis-acting regulatory element involved in the MeJA-responsiveness
FtMAPKKK18	1075	1115	cis-acting regulatory element involved in the MeJA-responsiveness
FtMAPKKK18	1694	1734	cis-acting regulatory element involved in the MeJA-responsiveness
FtMAPKKK18	1904	1944	cis-acting regulatory element involved in the MeJA-responsiveness
FtMAPKKK2	578	618	cis-acting regulatory element involved in the MeJA-responsiveness
FtMAPKKK2	669	709	cis-acting regulatory element involved in the MeJA-responsiveness
FtMAPKKK2	840	880	cis-acting regulatory element involved in the MeJA-responsiveness
FtMAPKKK2	578	618	cis-acting regulatory element involved in the MeJA-responsiveness
FtMAPKKK2	669	709	cis-acting regulatory element involved in the MeJA-responsiveness
FtMAPKKK2	840	880	cis-acting regulatory element involved in the MeJA-responsiveness
FtMAPKKK20	194	234	cis-acting regulatory element involved in the MeJA-responsiveness
FtMAPKKK20	364	404	cis-acting regulatory element involved in the MeJA-responsiveness
FtMAPKKK20	1561	1601	cis-acting regulatory element involved in the MeJA-responsiveness
FtMAPKKK20	194	234	cis-acting regulatory element involved in the MeJA-responsiveness
FtMAPKKK20	364	404	cis-acting regulatory element involved in the MeJA-responsiveness
FtMAPKKK20	1561	1601	cis-acting regulatory element involved in the MeJA-responsiveness
FtMAPKKK21	1079	1119	cis-acting regulatory element involved in the MeJA-responsiveness
FtMAPKKK21	1594	1634	cis-acting regulatory element involved in the MeJA-responsiveness
FtMAPKKK21	1661	1701	cis-acting regulatory element involved in the MeJA-responsiveness
FtMAPKKK21	1717	1757	cis-acting regulatory element involved in the MeJA-responsiveness
FtMAPKKK21	1079	1119	cis-acting regulatory element involved in the MeJA-responsiveness
FtMAPKKK21	1594	1634	cis-acting regulatory element involved in the MeJA-responsiveness
FtMAPKKK21	1661	1701	cis-acting regulatory element involved in the MeJA-responsiveness
FtMAPKKK21	1717	1757	cis-acting regulatory element involved in the MeJA-responsiveness
FtMAPKKK22	1159	1199	cis-acting regulatory element involved in the MeJA-responsiveness
FtMAPKKK22	1232	1272	cis-acting regulatory element involved in the MeJA-responsiveness
FtMAPKKK22	1820	1860	cis-acting regulatory element involved in the MeJA-responsiveness
FtMAPKKK22	1159	1199	cis-acting regulatory element involved in the MeJA-responsiveness
FtMAPKKK22	1232	1272	cis-acting regulatory element involved in the MeJA-responsiveness
FtMAPKKK22	1820	1860	cis-acting regulatory element involved in the MeJA-responsiveness
FtMAPKKK23	1552	1592	cis-acting regulatory element involved in the MeJA-responsiveness
FtMAPKKK23	1953	1993	cis-acting regulatory element involved in the MeJA-responsiveness
FtMAPKKK23	1552	1592	cis-acting regulatory element involved in the MeJA-responsiveness
FtMAPKKK23	1953	1993	cis-acting regulatory element involved in the MeJA-responsiveness
FtMAPKKK25	932	972	cis-acting regulatory element involved in the MeJA-responsiveness
FtMAPKKK25	1563	1603	cis-acting regulatory element involved in the MeJA-responsiveness
FtMAPKKK25	932	972	cis-acting regulatory element involved in the MeJA-responsiveness
FtMAPKKK25	1563	1603	cis-acting regulatory element involved in the MeJA-responsiveness
FtMAPKKK26	275	315	cis-acting regulatory element involved in the MeJA-responsiveness
FtMAPKKK26	771	811	cis-acting regulatory element involved in the MeJA-responsiveness
FtMAPKKK26	1549	1589	cis-acting regulatory element involved in the MeJA-responsiveness
FtMAPKKK26	275	315	cis-acting regulatory element involved in the MeJA-responsiveness
FtMAPKKK26	771	811	cis-acting regulatory element involved in the MeJA-responsiveness
FtMAPKKK26	1549	1589	cis-acting regulatory element involved in the MeJA-responsiveness
FtMAPKKK27	246	286	cis-acting regulatory element involved in the MeJA-responsiveness
FtMAPKKK27	1099	1139	cis-acting regulatory element involved in the MeJA-responsiveness
FtMAPKKK27	1102	1142	cis-acting regulatory element involved in the MeJA-responsiveness
FtMAPKKK27	1886	1926	cis-acting regulatory element involved in the MeJA-responsiveness
FtMAPKKK27	1969	2009	cis-acting regulatory element involved in the MeJA-responsiveness
FtMAPKKK27	246	286	cis-acting regulatory element involved in the MeJA-responsiveness
FtMAPKKK27	1099	1139	cis-acting regulatory element involved in the MeJA-responsiveness
FtMAPKKK27	1102	1142	cis-acting regulatory element involved in the MeJA-responsiveness
FtMAPKKK27	1886	1926	cis-acting regulatory element involved in the MeJA-responsiveness
FtMAPKKK27	1969	2009	cis-acting regulatory element involved in the MeJA-responsiveness
FtMAPKKK28	68	108	cis-acting regulatory element involved in the MeJA-responsiveness
FtMAPKKK28	277	317	cis-acting regulatory element involved in the MeJA-responsiveness
FtMAPKKK28	523	563	cis-acting regulatory element involved in the MeJA-responsiveness
FtMAPKKK28	68	108	cis-acting regulatory element involved in the MeJA-responsiveness
FtMAPKKK28	277	317	cis-acting regulatory element involved in the MeJA-responsiveness
FtMAPKKK28	523	563	cis-acting regulatory element involved in the MeJA-responsiveness
FtMAPKKK29	533	573	cis-acting regulatory element involved in the MeJA-responsiveness
FtMAPKKK29	959	999	cis-acting regulatory element involved in the MeJA-responsiveness
FtMAPKKK29	533	573	cis-acting regulatory element involved in the MeJA-responsiveness
FtMAPKKK29	959	999	cis-acting regulatory element involved in the MeJA-responsiveness
FtMAPKKK3	1123	1163	cis-acting regulatory element involved in the MeJA-responsiveness
FtMAPKKK3	1771	1811	cis-acting regulatory element involved in the MeJA-responsiveness
FtMAPKKK3	1837	1877	cis-acting regulatory element involved in the MeJA-responsiveness
FtMAPKKK3	1123	1163	cis-acting regulatory element involved in the MeJA-responsiveness
FtMAPKKK3	1771	1811	cis-acting regulatory element involved in the MeJA-responsiveness
FtMAPKKK3	1837	1877	cis-acting regulatory element involved in the MeJA-responsiveness
FtMAPKKK30	343	383	cis-acting regulatory element involved in the MeJA-responsiveness
FtMAPKKK30	343	383	cis-acting regulatory element involved in the MeJA-responsiveness
FtMAPKKK31	446	486	cis-acting regulatory element involved in the MeJA-responsiveness
FtMAPKKK31	446	486	cis-acting regulatory element involved in the MeJA-responsiveness
FtMAPKKK32	1916	1956	cis-acting regulatory element involved in the MeJA-responsiveness
FtMAPKKK32	1916	1956	cis-acting regulatory element involved in the MeJA-responsiveness
FtMAPKKK33	1699	1739	cis-acting regulatory element involved in the MeJA-responsiveness
FtMAPKKK33	1699	1739	cis-acting regulatory element involved in the MeJA-responsiveness
FtMAPKKK34	1461	1501	cis-acting regulatory element involved in the MeJA-responsiveness
FtMAPKKK34	1470	1510	cis-acting regulatory element involved in the MeJA-responsiveness
FtMAPKKK34	1461	1501	cis-acting regulatory element involved in the MeJA-responsiveness
FtMAPKKK34	1470	1510	cis-acting regulatory element involved in the MeJA-responsiveness
FtMAPKKK36	988	1028	cis-acting regulatory element involved in the MeJA-responsiveness
FtMAPKKK36	1778	1818	cis-acting regulatory element involved in the MeJA-responsiveness
FtMAPKKK36	988	1028	cis-acting regulatory element involved in the MeJA-responsiveness
FtMAPKKK36	1778	1818	cis-acting regulatory element involved in the MeJA-responsiveness
FtMAPKKK38	977	1017	cis-acting regulatory element involved in the MeJA-responsiveness
FtMAPKKK38	977	1017	cis-acting regulatory element involved in the MeJA-responsiveness
FtMAPKKK39	3	43	cis-acting regulatory element involved in the MeJA-responsiveness
FtMAPKKK39	1026	1066	cis-acting regulatory element involved in the MeJA-responsiveness
FtMAPKKK39	3	43	cis-acting regulatory element involved in the MeJA-responsiveness
FtMAPKKK39	1026	1066	cis-acting regulatory element involved in the MeJA-responsiveness
FtMAPKKK4	1320	1360	cis-acting regulatory element involved in the MeJA-responsiveness
FtMAPKKK4	1320	1360	cis-acting regulatory element involved in the MeJA-responsiveness
FtMAPKKK40	1247	1287	cis-acting regulatory element involved in the MeJA-responsiveness
FtMAPKKK40	1632	1672	cis-acting regulatory element involved in the MeJA-responsiveness
FtMAPKKK40	1247	1287	cis-acting regulatory element involved in the MeJA-responsiveness
FtMAPKKK40	1632	1672	cis-acting regulatory element involved in the MeJA-responsiveness
FtMAPKKK42	182	222	cis-acting regulatory element involved in the MeJA-responsiveness
FtMAPKKK42	386	426	cis-acting regulatory element involved in the MeJA-responsiveness
FtMAPKKK42	444	484	cis-acting regulatory element involved in the MeJA-responsiveness
FtMAPKKK42	1857	1897	cis-acting regulatory element involved in the MeJA-responsiveness
FtMAPKKK42	182	222	cis-acting regulatory element involved in the MeJA-responsiveness
FtMAPKKK42	386	426	cis-acting regulatory element involved in the MeJA-responsiveness
FtMAPKKK42	444	484	cis-acting regulatory element involved in the MeJA-responsiveness
FtMAPKKK42	1857	1897	cis-acting regulatory element involved in the MeJA-responsiveness
FtMAPKKK43	1551	1591	cis-acting regulatory element involved in the MeJA-responsiveness
FtMAPKKK43	1551	1591	cis-acting regulatory element involved in the MeJA-responsiveness
FtMAPKKK44	553	593	cis-acting regulatory element involved in the MeJA-responsiveness
FtMAPKKK44	1203	1243	cis-acting regulatory element involved in the MeJA-responsiveness
FtMAPKKK44	553	593	cis-acting regulatory element involved in the MeJA-responsiveness
FtMAPKKK44	1203	1243	cis-acting regulatory element involved in the MeJA-responsiveness
FtMAPKKK46	106	146	cis-acting regulatory element involved in the MeJA-responsiveness
FtMAPKKK46	432	472	cis-acting regulatory element involved in the MeJA-responsiveness
FtMAPKKK46	1080	1120	cis-acting regulatory element involved in the MeJA-responsiveness
FtMAPKKK46	106	146	cis-acting regulatory element involved in the MeJA-responsiveness
FtMAPKKK46	432	472	cis-acting regulatory element involved in the MeJA-responsiveness
FtMAPKKK46	1080	1120	cis-acting regulatory element involved in the MeJA-responsiveness
FtMAPKKK47	635	675	cis-acting regulatory element involved in the MeJA-responsiveness
FtMAPKKK47	738	778	cis-acting regulatory element involved in the MeJA-responsiveness
FtMAPKKK47	1100	1140	cis-acting regulatory element involved in the MeJA-responsiveness
FtMAPKKK47	635	675	cis-acting regulatory element involved in the MeJA-responsiveness
FtMAPKKK47	738	778	cis-acting regulatory element involved in the MeJA-responsiveness
FtMAPKKK47	1100	1140	cis-acting regulatory element involved in the MeJA-responsiveness
FtMAPKKK48	472	512	cis-acting regulatory element involved in the MeJA-responsiveness
FtMAPKKK48	1107	1147	cis-acting regulatory element involved in the MeJA-responsiveness
FtMAPKKK48	1962	2002	cis-acting regulatory element involved in the MeJA-responsiveness
FtMAPKKK48	472	512	cis-acting regulatory element involved in the MeJA-responsiveness
FtMAPKKK48	1107	1147	cis-acting regulatory element involved in the MeJA-responsiveness
FtMAPKKK48	1962	2002	cis-acting regulatory element involved in the MeJA-responsiveness
FtMAPKKK49	618	658	cis-acting regulatory element involved in the MeJA-responsiveness
FtMAPKKK49	673	713	cis-acting regulatory element involved in the MeJA-responsiveness
FtMAPKKK49	1090	1130	cis-acting regulatory element involved in the MeJA-responsiveness
FtMAPKKK49	1122	1162	cis-acting regulatory element involved in the MeJA-responsiveness
FtMAPKKK49	618	658	cis-acting regulatory element involved in the MeJA-responsiveness
FtMAPKKK49	673	713	cis-acting regulatory element involved in the MeJA-responsiveness
FtMAPKKK49	1090	1130	cis-acting regulatory element involved in the MeJA-responsiveness
FtMAPKKK49	1122	1162	cis-acting regulatory element involved in the MeJA-responsiveness
FtMAPKKK5	289	329	cis-acting regulatory element involved in the MeJA-responsiveness
FtMAPKKK5	752	792	cis-acting regulatory element involved in the MeJA-responsiveness
FtMAPKKK5	1151	1191	cis-acting regulatory element involved in the MeJA-responsiveness
FtMAPKKK5	1193	1233	cis-acting regulatory element involved in the MeJA-responsiveness
FtMAPKKK5	289	329	cis-acting regulatory element involved in the MeJA-responsiveness
FtMAPKKK5	752	792	cis-acting regulatory element involved in the MeJA-responsiveness
FtMAPKKK5	1151	1191	cis-acting regulatory element involved in the MeJA-responsiveness
FtMAPKKK5	1193	1233	cis-acting regulatory element involved in the MeJA-responsiveness
FtMAPKKK50	388	428	cis-acting regulatory element involved in the MeJA-responsiveness
FtMAPKKK50	790	830	cis-acting regulatory element involved in the MeJA-responsiveness
FtMAPKKK50	388	428	cis-acting regulatory element involved in the MeJA-responsiveness
FtMAPKKK50	790	830	cis-acting regulatory element involved in the MeJA-responsiveness
FtMAPKKK51	628	668	cis-acting regulatory element involved in the MeJA-responsiveness
FtMAPKKK51	739	779	cis-acting regulatory element involved in the MeJA-responsiveness
FtMAPKKK51	983	1023	cis-acting regulatory element involved in the MeJA-responsiveness
FtMAPKKK51	1823	1863	cis-acting regulatory element involved in the MeJA-responsiveness
FtMAPKKK51	628	668	cis-acting regulatory element involved in the MeJA-responsiveness
FtMAPKKK51	739	779	cis-acting regulatory element involved in the MeJA-responsiveness
FtMAPKKK51	983	1023	cis-acting regulatory element involved in the MeJA-responsiveness
FtMAPKKK51	1823	1863	cis-acting regulatory element involved in the MeJA-responsiveness
FtMAPKKK52	959	999	cis-acting regulatory element involved in the MeJA-responsiveness
FtMAPKKK52	1248	1288	cis-acting regulatory element involved in the MeJA-responsiveness
FtMAPKKK52	1401	1441	cis-acting regulatory element involved in the MeJA-responsiveness
FtMAPKKK52	1425	1465	cis-acting regulatory element involved in the MeJA-responsiveness
FtMAPKKK52	959	999	cis-acting regulatory element involved in the MeJA-responsiveness
FtMAPKKK52	1248	1288	cis-acting regulatory element involved in the MeJA-responsiveness
FtMAPKKK52	1401	1441	cis-acting regulatory element involved in the MeJA-responsiveness
FtMAPKKK52	1425	1465	cis-acting regulatory element involved in the MeJA-responsiveness
FtMAPKKK53	141	181	cis-acting regulatory element involved in the MeJA-responsiveness
FtMAPKKK53	716	756	cis-acting regulatory element involved in the MeJA-responsiveness
FtMAPKKK53	731	771	cis-acting regulatory element involved in the MeJA-responsiveness
FtMAPKKK53	141	181	cis-acting regulatory element involved in the MeJA-responsiveness
FtMAPKKK53	716	756	cis-acting regulatory element involved in the MeJA-responsiveness
FtMAPKKK53	731	771	cis-acting regulatory element involved in the MeJA-responsiveness
FtMAPKKK54	319	359	cis-acting regulatory element involved in the MeJA-responsiveness
FtMAPKKK54	319	359	cis-acting regulatory element involved in the MeJA-responsiveness
FtMAPKKK55	489	529	cis-acting regulatory element involved in the MeJA-responsiveness
FtMAPKKK55	1748	1788	cis-acting regulatory element involved in the MeJA-responsiveness
FtMAPKKK55	489	529	cis-acting regulatory element involved in the MeJA-responsiveness
FtMAPKKK55	1748	1788	cis-acting regulatory element involved in the MeJA-responsiveness
FtMAPKKK56	159	199	cis-acting regulatory element involved in the MeJA-responsiveness
FtMAPKKK56	291	331	cis-acting regulatory element involved in the MeJA-responsiveness
FtMAPKKK56	1064	1104	cis-acting regulatory element involved in the MeJA-responsiveness
FtMAPKKK56	1308	1348	cis-acting regulatory element involved in the MeJA-responsiveness
FtMAPKKK56	1311	1351	cis-acting regulatory element involved in the MeJA-responsiveness
FtMAPKKK56	159	199	cis-acting regulatory element involved in the MeJA-responsiveness
FtMAPKKK56	291	331	cis-acting regulatory element involved in the MeJA-responsiveness
FtMAPKKK56	1064	1104	cis-acting regulatory element involved in the MeJA-responsiveness
FtMAPKKK56	1308	1348	cis-acting regulatory element involved in the MeJA-responsiveness
FtMAPKKK56	1311	1351	cis-acting regulatory element involved in the MeJA-responsiveness
FtMAPKKK6	1832	1872	cis-acting regulatory element involved in the MeJA-responsiveness
FtMAPKKK6	1832	1872	cis-acting regulatory element involved in the MeJA-responsiveness
FtMAPKKK7	26	66	cis-acting regulatory element involved in the MeJA-responsiveness
FtMAPKKK7	286	326	cis-acting regulatory element involved in the MeJA-responsiveness
FtMAPKKK7	541	581	cis-acting regulatory element involved in the MeJA-responsiveness
FtMAPKKK7	872	912	cis-acting regulatory element involved in the MeJA-responsiveness
FtMAPKKK7	26	66	cis-acting regulatory element involved in the MeJA-responsiveness
FtMAPKKK7	286	326	cis-acting regulatory element involved in the MeJA-responsiveness
FtMAPKKK7	541	581	cis-acting regulatory element involved in the MeJA-responsiveness
FtMAPKKK7	872	912	cis-acting regulatory element involved in the MeJA-responsiveness
FtMAPKKK8	186	226	cis-acting regulatory element involved in the MeJA-responsiveness
FtMAPKKK8	186	226	cis-acting regulatory element involved in the MeJA-responsiveness
FtMAPKKK9	76	116	cis-acting regulatory element involved in the MeJA-responsiveness
FtMAPKKK9	943	983	cis-acting regulatory element involved in the MeJA-responsiveness
FtMAPKKK9	76	116	cis-acting regulatory element involved in the MeJA-responsiveness
FtMAPKKK9	943	983	cis-acting regulatory element involved in the MeJA-responsiveness
FtMAPK2	1023	1063	cis-acting regulatory element related to meristem expression
FtMAPK4	574	614	cis-acting regulatory element related to meristem expression
FtMAPK4	1770	1810	cis-acting regulatory element related to meristem expression
FtMAPKKK12	1936	1976	cis-acting regulatory element related to meristem expression
FtMAPKKK16	727	767	cis-acting regulatory element related to meristem expression
FtMAPKKK16	789	829	cis-acting regulatory element related to meristem expression
FtMAPKKK16	997	1037	cis-acting regulatory element related to meristem expression
FtMAPKKK16	1090	1130	cis-acting regulatory element related to meristem expression
FtMAPKKK16	1433	1473	cis-acting regulatory element related to meristem expression
FtMAPKKK16	1558	1598	cis-acting regulatory element related to meristem expression
FtMAPKKK22	338	378	cis-acting regulatory element related to meristem expression
FtMAPKKK28	1529	1569	cis-acting regulatory element related to meristem expression
FtMAPKKK31	1371	1411	cis-acting regulatory element related to meristem expression
FtMAPKKK35	249	289	cis-acting regulatory element related to meristem expression
FtMAPKKK37	756	796	cis-acting regulatory element related to meristem expression
FtMAPKKK38	1813	1853	cis-acting regulatory element related to meristem expression
FtMAPKKK39	191	231	cis-acting regulatory element related to meristem expression
FtMAPKKK39	1210	1250	cis-acting regulatory element related to meristem expression
FtMAPKKK40	1371	1411	cis-acting regulatory element related to meristem expression
FtMAPKKK41	58	98	cis-acting regulatory element related to meristem expression
FtMAPKKK41	1746	1786	cis-acting regulatory element related to meristem expression
FtMAPKKK49	791	831	cis-acting regulatory element related to meristem expression
FtMAPKKK49	1023	1063	cis-acting regulatory element related to meristem expression
FtMAPKKK5	238	278	cis-acting regulatory element related to meristem expression
FtMAPKKK52	1737	1777	cis-acting regulatory element related to meristem expression
FtMAPKKK52	1741	1781	cis-acting regulatory element related to meristem expression
FtMAPKKK52	1908	1948	cis-acting regulatory element related to meristem expression
FtMAPK8	468	508	cis-regulatory element involved in endosperm expression
FtMAPK8	807	847	cis-regulatory element involved in endosperm expression
FtMAPKK1	1961	2001	cis-regulatory element involved in endosperm expression
FtMAPKKK10	624	664	cis-regulatory element involved in endosperm expression
FtMAPKKK14	-15	25	cis-regulatory element involved in endosperm expression
FtMAPKKK4	-6	34	cis-regulatory element involved in endosperm expression
FtMAPKKK54	1921	1961	cis-regulatory element involved in endosperm expression
FtMAPK1	1095	1135	gibberellin-responsive element
FtMAPK1	1865	1905	gibberellin-responsive element
FtMAPK2	1406	1446	gibberellin-responsive element
FtMAPK5	523	563	gibberellin-responsive element
FtMAPK7	714	754	gibberellin-responsive element
FtMAPKKK10	437	477	gibberellin-responsive element
FtMAPKKK13	1554	1594	gibberellin-responsive element
FtMAPKKK15	50	90	gibberellin-responsive element
FtMAPKKK16	532	572	gibberellin-responsive element
FtMAPKKK18	1599	1639	gibberellin-responsive element
FtMAPKKK18	1836	1876	gibberellin-responsive element
FtMAPKKK22	1626	1666	gibberellin-responsive element
FtMAPKKK25	535	575	gibberellin-responsive element
FtMAPKKK25	1315	1355	gibberellin-responsive element
FtMAPKKK27	660	700	gibberellin-responsive element
FtMAPKKK30	539	579	gibberellin-responsive element
FtMAPKKK32	298	338	gibberellin-responsive element
FtMAPKKK32	1824	1864	gibberellin-responsive element
FtMAPKKK34	890	930	gibberellin-responsive element
FtMAPKKK34	1480	1520	gibberellin-responsive element
FtMAPKKK37	1309	1349	gibberellin-responsive element
FtMAPKKK38	1807	1847	gibberellin-responsive element
FtMAPKKK40	601	641	gibberellin-responsive element
FtMAPKKK44	601	641	gibberellin-responsive element
FtMAPKKK44	1175	1215	gibberellin-responsive element
FtMAPKKK49	1470	1510	gibberellin-responsive element
FtMAPKKK54	398	438	gibberellin-responsive element
FtMAPKKK56	1300	1340	gibberellin-responsive element
FtMAPKKK6	1540	1580	gibberellin-responsive element
FtMAPKKK6	1335	1375	gibberellin-responsive element
FtMAPK1	1431	1471	light responsive element
FtMAPK1	118	158	light responsive element
FtMAPK2	420	460	light responsive element
FtMAPK3	761	801	light responsive element
FtMAPK4	1468	1508	light responsive element
FtMAPK5	26	66	light responsive element
FtMAPK5	855	895	light responsive element
FtMAPK6	390	430	light responsive element
FtMAPK6	809	849	light responsive element
FtMAPK6	1154	1194	light responsive element
FtMAPK7	420	460	light responsive element
FtMAPK7	1531	1571	light responsive element
FtMAPK8	1687	1727	light responsive element
FtMAPK8	1688	1728	light responsive element
FtMAPKK1	1096	1136	light responsive element
FtMAPKK1	1225	1265	light responsive element
FtMAPKKK1	1871	1911	light responsive element
FtMAPKKK10	1359	1399	light responsive element
FtMAPKKK10	1712	1752	light responsive element
FtMAPKKK11	114	154	light responsive element
FtMAPKKK12	167	207	light responsive element
FtMAPKKK12	256	296	light responsive element
FtMAPKKK12	1350	1390	light responsive element
FtMAPKKK12	1734	1774	light responsive element
FtMAPKKK12	251	291	light responsive element
FtMAPKKK14	24	64	light responsive element
FtMAPKKK14	669	709	light responsive element
FtMAPKKK14	1579	1619	light responsive element
FtMAPKKK14	1564	1604	light responsive element
FtMAPKKK17	1189	1229	light responsive element
FtMAPKKK17	1277	1317	light responsive element
FtMAPKKK18	708	748	light responsive element
FtMAPKKK18	1344	1384	light responsive element
FtMAPKKK18	204	244	light responsive element
FtMAPKKK19	969	1009	light responsive element
FtMAPKKK19	998	1038	light responsive element
FtMAPKKK19	1189	1229	light responsive element
FtMAPKKK19	1191	1231	light responsive element
FtMAPKKK2	1336	1376	light responsive element
FtMAPKKK2	292	332	light responsive element
FtMAPKKK2	1243	1283	light responsive element
FtMAPKKK2	1244	1284	light responsive element
FtMAPKKK20	54	94	light responsive element
FtMAPKKK20	1081	1121	light responsive element
FtMAPKKK21	1438	1478	light responsive element
FtMAPKKK23	1392	1432	light responsive element
FtMAPKKK24	1833	1873	light responsive element
FtMAPKKK24	1392	1432	light responsive element
FtMAPKKK24	936	976	light responsive element
FtMAPKKK25	1097	1137	light responsive element
FtMAPKKK26	1469	1509	light responsive element
FtMAPKKK27	992	1032	light responsive element
FtMAPKKK28	331	371	light responsive element
FtMAPKKK28	332	372	light responsive element
FtMAPKKK28	1109	1149	light responsive element
FtMAPKKK28	1494	1534	light responsive element
FtMAPKKK28	1566	1606	light responsive element
FtMAPKKK3	258	298	light responsive element
FtMAPKKK3	301	341	light responsive element
FtMAPKKK3	371	411	light responsive element
FtMAPKKK3	465	505	light responsive element
FtMAPKKK3	1165	1205	light responsive element
FtMAPKKK3	1613	1653	light responsive element
FtMAPKKK30	461	501	light responsive element
FtMAPKKK30	272	312	light responsive element
FtMAPKKK31	633	673	light responsive element
FtMAPKKK34	1147	1187	light responsive element
FtMAPKKK34	1278	1318	light responsive element
FtMAPKKK35	416	456	light responsive element
FtMAPKKK35	901	941	light responsive element
FtMAPKKK35	993	1033	light responsive element
FtMAPKKK35	1407	1447	light responsive element
FtMAPKKK36	222	262	light responsive element
FtMAPKKK36	1598	1638	light responsive element
FtMAPKKK38	633	673	light responsive element
FtMAPKKK38	1614	1654	light responsive element
FtMAPKKK39	380	420	light responsive element
FtMAPKKK39	381	421	light responsive element
FtMAPKKK41	1526	1566	light responsive element
FtMAPKKK43	1014	1054	light responsive element
FtMAPKKK44	1933	1973	light responsive element
FtMAPKKK45	888	928	light responsive element
FtMAPKKK46	415	455	light responsive element
FtMAPKKK46	416	456	light responsive element
FtMAPKKK47	630	670	light responsive element
FtMAPKKK49	1448	1488	light responsive element
FtMAPKKK5	1612	1652	light responsive element
FtMAPKKK5	760	800	light responsive element
FtMAPKKK52	1355	1395	light responsive element
FtMAPKKK53	1788	1828	light responsive element
FtMAPKKK53	1789	1829	light responsive element
FtMAPKKK55	104	144	light responsive element
FtMAPKKK55	105	145	light responsive element
FtMAPKKK55	1056	1096	light responsive element
FtMAPKKK56	495	535	light responsive element
FtMAPKKK56	752	792	light responsive element
FtMAPKKK56	1702	1742	light responsive element
FtMAPKKK56	1703	1743	light responsive element
FtMAPKKK6	91	131	light responsive element
FtMAPKKK6	249	289	light responsive element
FtMAPKKK6	1595	1635	light responsive element
FtMAPKKK7	62	102	light responsive element
FtMAPKKK7	1642	1682	light responsive element
FtMAPKKK7	1643	1683	light responsive element
FtMAPKKK8	1344	1384	light responsive element
FtMAPKKK8	1886	1926	light responsive element
FtMAPKKK8	1887	1927	light responsive element
FtMAPKKK9	764	804	light responsive element
FtMAPKKK9	938	978	light responsive element
FtMAPKKK9	1065	1105	light responsive element
FtMAPKKK9	1066	1106	light responsive element
FtMAPKKK9	1830	1870	light responsive element
FtMAPK3	144	184	MYB binding site involved in drought-inducibility
FtMAPK5	157	197	MYB binding site involved in drought-inducibility
FtMAPKK1	47	87	MYB binding site involved in drought-inducibility
FtMAPKKK1	1772	1812	MYB binding site involved in drought-inducibility
FtMAPKKK13	26	66	MYB binding site involved in drought-inducibility
FtMAPKKK14	656	696	MYB binding site involved in drought-inducibility
FtMAPKKK15	769	809	MYB binding site involved in drought-inducibility
FtMAPKKK16	1619	1659	MYB binding site involved in drought-inducibility
FtMAPKKK2	1081	1121	MYB binding site involved in drought-inducibility
FtMAPKKK2	1432	1472	MYB binding site involved in drought-inducibility
FtMAPKKK22	1972	2012	MYB binding site involved in drought-inducibility
FtMAPKKK24	69	109	MYB binding site involved in drought-inducibility
FtMAPKKK24	232	272	MYB binding site involved in drought-inducibility
FtMAPKKK25	1081	1121	MYB binding site involved in drought-inducibility
FtMAPKKK26	93	133	MYB binding site involved in drought-inducibility
FtMAPKKK26	732	772	MYB binding site involved in drought-inducibility
FtMAPKKK29	1699	1739	MYB binding site involved in drought-inducibility
FtMAPKKK30	296	336	MYB binding site involved in drought-inducibility
FtMAPKKK30	315	355	MYB binding site involved in drought-inducibility
FtMAPKKK30	1590	1630	MYB binding site involved in drought-inducibility
FtMAPKKK31	428	468	MYB binding site involved in drought-inducibility
FtMAPKKK31	1025	1065	MYB binding site involved in drought-inducibility
FtMAPKKK33	810	850	MYB binding site involved in drought-inducibility
FtMAPKKK36	1530	1570	MYB binding site involved in drought-inducibility
FtMAPKKK39	524	564	MYB binding site involved in drought-inducibility
FtMAPKKK39	1912	1952	MYB binding site involved in drought-inducibility
FtMAPKKK4	552	592	MYB binding site involved in drought-inducibility
FtMAPKKK4	574	614	MYB binding site involved in drought-inducibility
FtMAPKKK40	761	801	MYB binding site involved in drought-inducibility
FtMAPKKK40	1448	1488	MYB binding site involved in drought-inducibility
FtMAPKKK44	1826	1866	MYB binding site involved in drought-inducibility
FtMAPKKK46	160	200	MYB binding site involved in drought-inducibility
FtMAPKKK49	-18	22	MYB binding site involved in drought-inducibility
FtMAPKKK5	1482	1522	MYB binding site involved in drought-inducibility
FtMAPKKK5	1925	1965	MYB binding site involved in drought-inducibility
FtMAPKKK50	363	403	MYB binding site involved in drought-inducibility
FtMAPKKK50	1241	1281	MYB binding site involved in drought-inducibility
FtMAPKKK50	1640	1680	MYB binding site involved in drought-inducibility
FtMAPKKK50	1942	1982	MYB binding site involved in drought-inducibility
FtMAPKKK51	398	438	MYB binding site involved in drought-inducibility
FtMAPKKK52	646	686	MYB binding site involved in drought-inducibility
FtMAPKKK52	950	990	MYB binding site involved in drought-inducibility
FtMAPKKK52	1775	1815	MYB binding site involved in drought-inducibility
FtMAPKKK52	1808	1848	MYB binding site involved in drought-inducibility
FtMAPKKK53	347	387	MYB binding site involved in drought-inducibility
FtMAPKKK55	1263	1303	MYB binding site involved in drought-inducibility
FtMAPKKK6	1587	1627	MYB binding site involved in drought-inducibility
FtMAPKKK6	1842	1882	MYB binding site involved in drought-inducibility
FtMAPK7	421	461	MYB binding site involved in flavonoid biosynthetic genes regulation
FtMAPK8	969	1009	MYB binding site involved in flavonoid biosynthetic genes regulation
FtMAPKK1	594	634	MYB binding site involved in flavonoid biosynthetic genes regulation
FtMAPKKK38	711	751	MYB binding site involved in flavonoid biosynthetic genes regulation
FtMAPKKK44	636	676	MYB binding site involved in flavonoid biosynthetic genes regulation
FtMAPK2	982	1022	MYB binding site involved in light responsiveness
FtMAPK4	1405	1445	MYB binding site involved in light responsiveness
FtMAPK6	1016	1056	MYB binding site involved in light responsiveness
FtMAPK8	655	695	MYB binding site involved in light responsiveness
FtMAPK8	943	983	MYB binding site involved in light responsiveness
FtMAPKKK10	323	363	MYB binding site involved in light responsiveness
FtMAPKKK10	1679	1719	MYB binding site involved in light responsiveness
FtMAPKKK11	1292	1332	MYB binding site involved in light responsiveness
FtMAPKKK15	900	940	MYB binding site involved in light responsiveness
FtMAPKKK16	169	209	MYB binding site involved in light responsiveness
FtMAPKKK16	198	238	MYB binding site involved in light responsiveness
FtMAPKKK22	1522	1562	MYB binding site involved in light responsiveness
FtMAPKKK23	1973	2013	MYB binding site involved in light responsiveness
FtMAPKKK27	1384	1424	MYB binding site involved in light responsiveness
FtMAPKKK28	413	453	MYB binding site involved in light responsiveness
FtMAPKKK28	1628	1668	MYB binding site involved in light responsiveness
FtMAPKKK28	1948	1988	MYB binding site involved in light responsiveness
FtMAPKKK29	192	232	MYB binding site involved in light responsiveness
FtMAPKKK30	376	416	MYB binding site involved in light responsiveness
FtMAPKKK30	1498	1538	MYB binding site involved in light responsiveness
FtMAPKKK32	21	61	MYB binding site involved in light responsiveness
FtMAPKKK34	1395	1435	MYB binding site involved in light responsiveness
FtMAPKKK39	1942	1982	MYB binding site involved in light responsiveness
FtMAPKKK43	713	753	MYB binding site involved in light responsiveness
FtMAPKKK47	1665	1705	MYB binding site involved in light responsiveness
FtMAPKKK47	1766	1806	MYB binding site involved in light responsiveness
FtMAPKKK48	1764	1804	MYB binding site involved in light responsiveness
FtMAPKKK49	1677	1717	MYB binding site involved in light responsiveness
FtMAPKKK49	1782	1822	MYB binding site involved in light responsiveness
FtMAPKKK7	972	1012	MYB binding site involved in light responsiveness
FtMAPKKK9	100	140	MYB binding site involved in light responsiveness
FtMAPKKK9	856	896	MYB binding site involved in light responsiveness
FtMAPK3	1090	1130	wound-responsive element
FtMAPKKK35	632	672	wound-responsive element
FtMAPKKK47	182	222	wound-responsive element
