# Supplementary material for: Genome-Wide Identification of MAPK, MAPKK, and MAPKKK Gene Families in Fagopyrum tataricum and Analysis of Their Expression Patterns Under Abiotic Stress
Source: Front Genet. 2022 Jun 17;13:894048. doi: 10.3389/fgene.2022.894048 (PMC9313540; doi:10.3389/fgene.2022.894048)
Supplement: Supplementary file 4 [file Table2.XLS]

>FtMAPKKK10
MSAMQEIIDSVRRSFAFPPPAAVQSSPGTLVDRLNSRIWKSRVFSKPSSSPPPASSSVNSPPIRWRKGDLIGCGAFGRVYMGMNLDSGELLAVKEVLIASNNASREKAQAHIRELEEEVNLLKNLSHPNIVRYLGTVREENSLNILLEFVPGGSISSLLGKFGPFPESVLKSYTKQLLLGLEYLHKSNIMHRDIKGANILVDNTGCIKLADFGASKKVVELATISGAKSMKGTPYWMAPEVILQTGHSFSADIWSVGCTVIEMATGKPPWSEQYQEVAALFHIGTTKSHPPIPEHLSAEAKDFLLKCLQKEPNLRSTASELLQHPFVTGHKQSTPVLQFDGRALDLPEILLTPQKNPESLQSCSAVEGYYGCELKGESKYSDDEMCVIDDTDKFSMKLEHTSIADSNKSFNPMSEPSDVWRCNFDQSHQLEQIKGDMGRLSTDDYNSISRAATMDEIDSSSPYCPSLSEEDDELTESKIKVFLAEKVVELKKLQTPLYEEFLNTINGSCSPSLDQGMHNDTSPKFLKLPPRSRSPGPRPCGSPSMVVDSSDTASPTSYSKRLSNISSTSNQTTPDVSPQCKEQRGLNVDGQEDPNSPSMSFSERQRKWKKELDEELARQREIMRQSGVVGKASSPIDRALHGQKERSRFASPAR*
>FtMAPKKK7
MASSSWIRGDQIGKGCFGTVSVAFHRSTGRVFAVKSVPVNSSTVAQVESIENEIKILRSLLSPFIVKYYGDDSTPMSGVVHRNLHLEYLQGGTASELANVGSDEEILRRCTRCIVSGLKYIHSRGIVHCDVKGKNVLLEGNHGTAKLADFGSAKLVEDNQWNRVVPRGSPLWMAPEVVRGESQGFESDVWALGCTVIEMVTGYPAWKDEGAKTLCRIGHSNNLPQFPTQLSDIGKDFLEKCLRRDPNRRWTCDQLLQHPFLSIESTKQIGDSCSPRSVIEHLRFEISDDDEEDELASSVNVSLMAGDRISKLAGFRGANWGSDSWVEVRCVPVGFSGDEEAGTSSVLSECLGLKEEFESAGDLGGGSGDEGLAALVVESTESTFTAVKRPESDDSEELMYLLLSTLCYWDIVRNMPFFKYFIVHQLSSIKFKVVFIVILLCTVIYRFLFIFSLSYIFLITNTYIKLNDHLTKKNQTKGSYYIQI*
>FtMAPKKK5
MMLAKRLSIQASLAHEPTMLLSEFGSFEDLNLFTDAETVSYRLWISGCLSYGDKISDGFYNILGMNPYMWVMCNDPEDGKRMPSLMSLKEVSSGDSSMEVVLVDKQGDSRLQELVSKAQELSSASENAVVLVEELGKLVAIYMGGTFPVEQGDLHMRWTLVSKRLKDCRKCVVVPIGGLSTGLCRHRAILFKKLADYIGLPCRIARGCRYCVADHRSSCLVKIEDDRQLSREYVVDLVGEPGNLHGPDASVNGGLLSSIPSPFEIPYMRESQQHLRNQKNKCSHPQNTGKSKEGHCNHALLNKRKESCKETLHVDISDSSALAFQSGGSSLPKHPGHEVEESCQNEVALGKQQNHPASSLPRYLDLEPSLAMDWLEISWDDLHLKECVGAGSFGTVHRAEWHGSDVAVKVLTVQDFHDDQLKEFLREVAIMKRVRHPNVVLFMGAVTQRPHLSIVTEYLPRGSLYRLIHRPAAGEVLDQRRRLRMALDVAKGINYLHCLSPPVVHWDLKSPNLLVDKNWTVKVCDFGLSRFKANTFISSKSVAGTPEWMAPEFLRGEPSNEKSDVYSFGVILWELITMQQPWNGLSPAQVVGAVAFQSRRLTIPADTSPMLASLMEACWSDEPSQRPTFRSIVDTMKKLLKSPTQLIQMGS*
>FtMAPKKK15
MPTWWGKLSSKDSKKKTSKEGLIESLQRKFKGQFDGKWDSNSGGSGRRGGDAVSETGFHSRTVSRSPSPSKNVGRCQSFAERTHAQPLPLPGLHPANVGRTDSGVSISRKPRLEKGSKSSLFVPLPRPAYNRSSADPAEIGADLVIASVSSESSMDCDDLTDSQLRSTHASDYDNITNIKVGSPSSLNIQSQSSELIPTNLKELHKPAKMLLSNQNAPASTKRRPLGNHVTTLQIPSNGTFCSAPDSSMSSPSRSPMRAFSNEQIMNTAFWANRPYPDVTLVGSSHCSSPGSGQNSGYNSIGGEMSGQLFWQPSRGSPEYSPVPSPRRVSPGPGSRVQSGAVTPIHSKAGATGTEGPPSWADDAKQQSHRLPLPPVTIPSSLPFSHGNSAATSPSIPRSPARTENPMSPGSHWKKGKLLGRGTFGHVYVGFNSETGEMCAMKEVILFSDDAKSKESAKQLQQEITLLSRLRHPNIVQYYGSESVDDKLYIHLEYVSGGSIYKILQEYGKLGEPVIRSYTQQILSGLSYLHMKHTVHRDIKGANILVDPNGRVKLADFGMAKHITGQSCPLSFKGSPYWMAPEVIKNSSGCSLAVDIWSLGCTVLEMATTKPPWSQYEGVAAMFKIGNSKELPAIPDHLSEEGKDFIRLCLQRDPQNRPAAFKLLEHPFVKNKLPERLIMGLDISDPPGVLNGMKSEGIGVERKPLNFEPDRLTIHSSRFTPVQPQYSKCNIQRNISCPVSPIGSPLTYPRSAAMSPAICSPLTSGSSTPLTGGCGAIPFHPKSPNSVFPSGPTYNEPASSNMFRVLPSGCQGGLYNGQPLLADRVSKQLLRDHVKLNPTLDFSPRSRLPRHKAKGV*
>FtMAPKKK12
MSGLPHPESDSDFVEVDPSGRYGRYNEILGKGASKIVYKAFDEYEGIEVAWNQVKLYDFLQSPEDLERLYCEIHLLKTLNHKNIMKFYTSWVDTSKRNINFVTEMFTSGTLRQYRLKHKRVNIRAVKDWCRQILKGLFYLHSHDPPVIHRDLKCDNIFINGNQGEVKIGDLGLAAILRKSHAAHCVGTPEFMAPEVYKEEYNELVDIYSFGMCILEMVTFEYPYSECSNPAQIYKKVISGKKPDALYNVKDPEVRQFIDKCLATVSTRLSARELLNDPFLQIDNFDFDLRSTDCRNELDDICPVIRYPFANPRTFDWSHMNGHSIVNEYEQYSNDFGTYSDIGASGIELFEHHDEEEQSLGVDITIKGKKREDGSIFLRLRIADKEGRIRNIYFPFDVEMDTALSVATEMVAELDITDQDVTHIADMIDGEISRLVPDWKPGPGIEESPILSVKLCQNCASNHTSIGSFMDFLSSNPSAHGFFQCSNGCAAAMHGRFEEITYQVDSSDHLAGKELPCQES
>FtMAPKKK4
MEVKESGESGSGFVRADQIDLKSLDEQLEKHLNRALTMEKNKEELQEEVVVVTSNQQLQVSGNGARQEWEIDASKLIIKSVIARGTFGTVHRGIYDGLDVAVKLLDWGEEGQRTDAEIASLRAAFTQEVAVWHKLDHPNVTKFIGAKMGSSGLQVQTENGQIAMPRNICCVVVEYLPGGALKSYLIKNRRRKLAFKVVMQLTLDLARGLSYLHQQKIVHRDVKTENMLLDKSRTLKIADFGVARVEASNPSDMTGETGTLGYMAPEVLNGNPYNRKCDVYSFGICLWEIYCCDMPYPDLSFSEMTTAVVRQNLRPDIPRCCPSALANVMKKCWDANPDKRPEMDEVVTMLEAIDTTKGGGMIPIDQTQSCLCFRKYRGP*
>FtMAPKKK2
MKGERSLDWDAVSDHRNRIASIGLQRQSSGSSFGESSLSGDYYLPSISATTGDPDGFSYFQEIGGGPGDMRYRVPEGSGGGGGSSASKSWAQQTEESYQLQLALALRLSSEATCADDPNFLDPVPDQSATRSSSLASADSVSHRFWVNGCLSYFDKIPDGFYLIHGMDPYIWTLCNDIQENGRMPSIETLKSVDPREDSSVEVVLFDRRSDSRLKELQNRVHNISRSSITTEEVVDQLAKLVSNCMGGAALSGEEEFVPNWKRHSDNLKDCLGSVVIPVGSIPVGLCRHRALIFKVLADTVDLPCRIVRGCKYCSRYDATSCLVRFGFDREHLVDLIGNPGCLCEPDSMLNGPSSISIASPLRLPRCKQVEPSVDFKALAREYFSDCQSLNLVFEEASTGAFAKEGMSQLQTTAKAPQTTAHDRKPELYESSDHLQNVVPPNIASNRVPPTGNMSIQQFLASSSMQLLEGNDLSLSDPMRDINLHLEDLVIPWSEIDLKERIGAGSFGTVHRAEWNGSEVAVKILMEQDFHPERVREFLREVAIMKTLRHPNIVLFMGAVTQPPNLSIVTEYLSRGSLFRLLHRSGAREMLDERRRLSMAYDVAKGMNYLHKRNPPIVHRDLKSPNLLVDKKYTVKVCDFGLSRLKANTFLSSKTAAGTPEWMAPEVLRDEPSNEKSDLYSFGVILWELATMQQPWGNLNPAQVVAAVGFRGKRLEIPRDVNPQVAAIIEACWITEPWKRPSFATIMDLLRPLIKPIAPQPAHANMQLIT*
>FtMAPKKK8
MENSNMADYVETDPSGRYGRFGEILGKGSMKSVYRAFDEVLGMEVAWNQVMLNEAFLSPDDIQRLYTEVHLLKNLKHDSIIQFYTSWIDNGKRTFNFITEMFSSGTLRNYRQKYKRVDMQAIKNWARQILRGLVYLHNHDPPVIHRDLKCDNIFVNGHLGQVKIGDLGLAAILHGSLHAHSVIGTPEFMAPELYEEKYNELVDVYSFGMCVLEMLSSEYPYSECSNTAQIYKKVISGKKPNAFYRIQDMKAQQFVGKCLEVAQKRLPAHELLQDSFLATNEAPLPASSPSLQIYSPKVESSEHPLLLDDPIRNTEMTITGKVNPEDKGIFLKVQIVDSDGNVRNVHFSFDVVHDTTMDVAMEMVNELDIADWEPFEIAVMIEKEISALVPTWKDYHLSSHNIRPHTFTLEEEGTDNNNNSNNDDMSSQSSYGSCNYSSVSYSYANEEASSSTSKSIGSTRFCPEVKPSKSHKVKANVETKMSKLRSFMDIRSQLLHKALKQAVHGRRAFKTVGAVEGIGYQDPQMSAKDGSSHGAV*
>FtMAPKKK3
MERTNNQALHKENSRWIRGEPIGKGSFGTVSVGFDRCDGRVFAVKSVSVNFGTVAQVEAIENEISILRSLSSPFIVKYYSDDFTRSPATVYRNLHMEYLSGGTAAELSKSGDEEIFRRVMWSLVSSLKYIHSKGIIHCDVKGKNVLLGPTPGIAKLADFGSAKMASDRGDRIVPRGSPLWMAPEVVRGESQEYASDVWALGCTMIEMINGAPAWRDEGADTLRRIGYSDDLPQFPTRLSGLGKDFLDKCLRRDPARRWSCDQLLQHPFLCLESMIQIEDSDSPRSVIRWPRLEMSDEEEEEDEVFDSSSTGDRIGKLAGLGGANWESNGWVGVRCVFEDSYSGLSANEELGMISEIPETSGAKDVFESRAQETSSEGSPAAESEGFTFTAVETPTCSVNGELLFVSPCYSSDNKIETDIPFVILLFHANYSYNNGTTVVII*
>FtMAPKKK1
MILSKPSVRPSSASDDLLNYTASWTRISPLFGHSALPFQGDSSPPADFRGEVARFDSPVSHLTASHYLNILQSMGQAIHIMNVNDELIYWNRHAEHLYGYTAAEVLGKTVFEVLVDDEHVPLGCNIVNRVKTGESWTGLFPVRSKKGRRFSILVTDSPLYDEDGTLIGVTCVASDSKPFEEMRFTLPDTWHSETNVKFSQAKNSVSSKLGLDPEQPIQVAIASRITDLAAKVSNKVRSKMKIGKNVFEGEAGSTYSCRHDDSGSSDATLFQNEDDIRSQGASLRGDAAPLDTGIVSETGKVESKLRTDWGGENEGRTAIHKITSKAEAWISKKAIKWPWKANDQDVSEETSPTQHVYSWLQGEDSDQPSPSTKSEFKVDDYEYPAVIETTVSWSSSLNVSSTSSMGSSSTNTSSSSAKKLDMETDCLDYEVSWEDLIFKEQIGQGSCGTVYHGLWCGSDVAIKVFSKVEYSEDAILSFRQEVSLMKGLRHPNILLFMGAVTSPQHLCIVTEFLPRGSLFRLLQRKIYKLDWRRRVHMALDIARGMNYLHRCNPPIVHRDLKSSNLLVDKNYNVKVADFGLSRIKYETYLTTKTGKGTPQWMAPEVLRHEPSDEKSDIYSFGVILWELATEKTPWEQLNAMQVIGAVGFMNQRLDIPSDAEPRWAAIIESCWKSDPRERPSFQELLKTLKDLARQYAVQYQASRSNPVDT*
>FtMAPKKK13
MSTEAGSSSFIPRILDAIVAELPFPTMEGEGVGSEFDREDVDSCNMQKNKTFNEAVIAEMEAGIYGLQIINNADLEDLRELGSGTYGTVFHGKWRGTDVAIKRIKKSCFSGRSSEQERLTRDFWREAQILSKLHHPNVVAFYGVVPDGAGGTLATVGEFMVNGSLRNALLKKDRPLDRRKKLMIALDAAIGMEYLHSRNVVHFDLKCDNLLVNLRDPQRPICKVADFGLSRIKRNTLVSGGVRGTLPWMAPELLNGSSIRVSEKVDVFSFGIAMWEILTGEEPYADMHCGTIIGGILKDTLRPPIPKRCDQEWKKLMEECWSSDPDSRPTFTKIAERLRSMSTALPSRGHKSQKSLGQEDDHKHRELQDFFE*
>FtMAPKKK9
MASGKRLNSVGDFHVDSKWLIDPGQLFIGPRIGEGAHAKVYEGMFKNQSVAVKIVDGGDSPEEMTKREGRFVREVDMLSRVQHKNLVRFIGACKEPVMVIVTELLHGGTLRRYLLNTRPRSLDRRVAVGFALDIARAMECLHANGIIHRDLKPENLLLTADRTTVKLADFGLAREETLTEMMTAETGTYRWMAPELYSTVTLRQGEKKHYNHKVDAYSFAIVLWELLHNRLPFEGMSNLQAAYAAAFKNLRPSADDLPEELSHIVTSCWNEDPNARPNFTQISQTLLGYLSSLPPPVAAAPSRAFSTENSILPPESPGTSALMMGASNGAGETPRPQVEEKSSGCFFCFSHCF*
>FtMAPKKK14
MADDDEASPSLYRVLVKRCSELEASHSELDQQLNEIARVKQQQPTPETLSGESTDSESGLLLRYFKDSRGRSPYEHVLQSIGHAVHVTAATSGEITYWNRSAERLYGWKDYEVIGRRDFDLLIDREYAQTINEITEGLNSGKSWSGQFPYRRRSGDIFMAIVTKSPLYEDDQLVGFITVSSDAAMFNDAKTNSTSEDHSNEGPRVPEINPRRPQWCQLPPIKSVPQIASSVSNLASKVLSKKHGDDIDNTRPASMERAESVSDSEDSLKNPKAAVAKIFSKLNIRINNQNVRENDGNSFQNGSFGPSGGNRITKEPYSPRGSQQAPPNSSFTKSHSVVAMERHPTIQKRRTSSDCGEATCSRPLSKECNECSKNPSIKIESPNTSVEPKDVEHELGNCKNAYEEGDNDEQLPAIKQHTSSGSSIEGSHESSSSKGDHESISVDTGINWEELELGEEVGQGSYAVVYRGLWNGSDVAIKVFLGNEYNERTLLGYKKEIDIMRRLRHPNVLLFMGACYSHERLAIVTEFLPRGSLFKALHRSNQALDIKRRLRMALDVARGMNYLHRRNPPIVHRDLKSSNLLVDKNWTVKVGDFGLSRLKHSTLLSAKTGLGTPQWMAPEILRNEPSNEKSDVFSFGVILWELMTVSIPWNNLNPLQVVGIVGFMDRKLEIPEGLDPRIACIIADCWQSKTESRPSFQDIIYRMTGLLRNVQSSQEKHILQRES*
>FtMAPKKK11
MQLAIAISASNLDFRGDPENDLIRAATLLSLGRSNSMDRLDMDASGESLSRRYWGYNVLDYKEKVVDGFYDVYEIAMDPTSQGKMPSLSDLEINPHSGYEAVIVNRAIDPMLLELEQVAHCIAIDCPPSNVNVFVQRLAELVINHMGGPVKDANIELARWMDRSTELRTVLHTSIFPIGTLKLGITRHRALLFKVLADNVGLRCKLVKGSHYTPGNEDDAVNIIKLDDEREFLVDLMADPGTLIPAYVSSVEDPSSQPNNQVLEKLSYIQMTNDSEVAYPKLIQMMGSNPGTSMVTAENHMQLGRKLGTEMVETSSSGASHDTAVGPSIKSTSPNQIDFPSTSAVGASLHKANRGALKGGDGSRMNVNVVPYDQNSMDESRNLFADLNPFQIRGAGRLVQSNTQEYRVVESQRQRNDPVSSRPLLPVIWNHQVINEPPKKKDQDFVHGLFPGNDDVDNCNKSSSASSRSLSENIYPNPVYKNPRNSEDVASVAKPSRGGSSRLPLIDSRKNIQDDGYLSSVGTSSAENSAREEGLYNGVISVLTDNGKPDNGRSSSYARNLCASSADPVLDDVGECEIPWEDLIIGERIGIGSYGEVYRADWNGTEVAVKKFLDQDFSGAALAEFKREVRIMRRLQHPNVVLFMGAVTRPPNLSIISEYLPRGSLYTIIHRPNCQIDEKRRLRMALDVARGMNCLHSSTPTIVHRDLKSPNLLVDKNWTVKVCDFGLSRLKHNTFLSSKSTAGTPEWMAPEVLRSEPSNEKCDVYSFGVILWELATLRLPWSGLNPMQVVGAVGFQKQRLEVPKEVDPLVATIIFECWQTDPNLRPSFPQLCVALKPLQRLNIQSLSAD*
>FtMAPKKK6
MSYSDRNKARAEGEALDKPFPRRSVDVNPNSGPRNGSITDAQLSIDSSLLVDPKLLFIGSKIGEGAHGKVYEGRYRDRIVAIKVLHRGNTPEERAALEDRFIREVNMMCRVKHDNLVKFIGACKDPLMVIVTELLPGMSLRKYLFSLRPNTLELQVALRFALDIAQAMDCLHANGIIHRDLKPDNLLLTANQKSVKLADFGLAREESVTEMMTAETGTYRWMAPELYSTVTLRQGEKKHYNNKVDVYSFGIVLWELLTNRMPFEGMSNLQAAYAAAFKQERPGISDDIPPELAFIIQSCWVEDPNLRPSFNQIIRMLNEFLFKLAPPPPPPAPAEYESNNTATSSNGSNAVISDFSGRGRGKFSFIRQLFAARRARNLQ*
>FtMAPKKK20
MVVMEDNESCSSRVVESAPAHPRQQRQKFEVYTEVLRRLKDSANPEANLPGFDDELWAHFNRLPTRYALDVNVERAEDVLTHKRLLELAHDPANRPAVDIRLVQVHSHPEEPSADSIDPNDPQDDGAQTSNVNVTRKTHPPPAFGSATNLEALALEANKPGDTDEQSDDNASTKLIRPMHEVTFSTDDKPKLLSQLTALLSEVGLNIQEAHAFSTTDGFSLDVFVVDGWPNEETQQLRSILEKEALKIEKGPWPYLHSSPVHELKEDEGQSAHVEIPNDGTDVWEIDVRQLKFENKVASGSYGDLYKGTYCSQEVAIKVLKPERITNDLQKEFAQEVYIMRKVRHKNVVQFIGACTKPPSLCIVTEFMSGGSVYDYLHKHRGTFKLPSLLKVAIDVSKGMNYLHQNNIIHRDLKAANLLMDENEVVKVADFGVARVKSQSGVMTAETGTYRWMAPEVIEHKPYDHKADVFSFGVVLWELLTGKIPYEYLTPLQAAVGVVQKNLRPTIPKSTHPKLSGLLERCWQKDPTARPDFSEITEILQQIAKEVGDGEDRKEKGGFLSVLRRGHH*
>FtMAPKKK18
MVMEDIESCSSRVVESSPTQPRQQRQKFEVYNEVLRRLKDSSNPEANLPGFDDELWFHFNRLPTRYALDVNVERAEDVLTHKRLLLLAQDPCNRPVFDIRLVQVHPHPDLTTADPVDPSGPKDNAAQASLTNCNRKLHPPPSFGSSPNLEALALEASRPHDRDEHNDTNASCNLSRIRPMHEVTFSTDDKPKLLSQLTALLAEVGLNIQEAHAFSTSDGYSLDVFVVDGWPNEETQELRSILEKEVLRIEKGPWPNLPSSPSREHDQTSTLSGSVNVQIPCDGTDVWEIDLRQLKFENKIASGSYGDLYKGTYYSQEVAIKVLKPERISTDLQKEFAQEVYIMRKVRHKNVVQFIGACTKLPNLCIVTEFMSGGSVYDYLHKHGGSFKMPSLLKVAIDVSKGMNYLHQNNIIHRDLKAANLLMDENDVVKVADFGVARVKTQSGVMTAETGTYRWMAPEVIEHKPYDHKADVFSFSVVLWELLTGKLPYEHLTPLQAAVGVVQKNLRPTIPKGTNPKLVVLLERCWEQDPAPRPDFSEIIEILQEIAKEAADEDSRKEKQGGFFSALMRRPSLS*
>FtMAPKKK16
MEETCDASGQSGQGPSSSTWWHPELVEKFGSVSLASQAEITSQNETSSNAEENDLPSQTESEILWSTGVLSEPITDGFYSVVPDKRIKEIFDRLPSLEELSRLEAEGLRADVVVVDAQKDKKLLRLKQLTLALVKGLNSNPAAVIKKIAGLVSDFYKRPNLEASPGRAALEEACHASIFRGVQMLGQIKHGSCRPRAILFKVLADTVGLEAKLMMGLPSEGSIECTDSYKHMSVVVTLNSVELLVDLMRFPGQLVPQSTKAIFMTHISAEGESDSAENDSCDSPLEPNSPLYGFSEGFDHESAEKEDAVQHPRRLDGVNASSLLQRRMLRSASSVSFSHSDPNVASPFWRRSRKKIIAESRTASSSPEHPSFRARGRSMLGGERKSQRDYTNEAPTSRSVGASSTEARRMRRRSISITPEIGDDIVRAVRAMNRLMRDRASGSDVSSPSSPNDRNSTDPQKNVMALQLGHGELSGQNSALYNYHGEEGSQRAMSLPSSPHRYGGQASERSSRLERVTTQTVSTWNKILECHSDNNKPLLPYPEWSIDFSELTVGTRVGIGFFGEVFRGIWNGTEVAIKVFLEQDLTAENMEDFCNEISILSRLRHPNVILFLGACTKPPRLSMLTEYMEMGSLYYLIHLSGQKKKISWRRRLKMLRDICRGLMCLHRMKIVHRDLKSANCLVNKHWVVKICDFGLSRIMTETPIKGLSSAGTPEWMAPELIRNEPFTEKCDIFSLGVIMWELCTLNKPWDGVPPDRVVYSVANEGSRLEIPEGPLGKLIADCWAEPNERPSCEDIMSRLLDCEYTLT*
>FtMAPKKK22
MQLSAKEDPEAVQIEAVKQISLGSYSSESDPAEVVAYRYWNYSALGYDDKILDGFYDVYGVITESTSTKMPSLVDLQGMSASEGVSWEVILVNKRADANLLKLERKALILANNVRSKSLLPVSVELVEEIAKVVANYMGGPVGDPSSMLRAWKSLSYSLKSTLGSMVLPLGSLTIGLARHRALLFKVLADSVGIPCQLVKGQQYTGSDEVAMNIVKLEDAREFIVDLMADPGTLIPSDGLGIHVEYEEPFSSPSPLSRDVDSSTVCTSSSGAISSFEELPSFETLQYKSRFKRQPGVGNDFGDDSQPRPSTLHRLNGDHEDSKIDLLSGYPPKVERLQSQEFPTRATYPLSHIRSPSWTEGVSPPSVQKMKVDDVSQMVIDAAKGNPQFVQKLQDALLESGVVAPPDFFSEIHSASSDASSEAKTEQEDKGRNRNKNESKSSEHKPEHSRPHLPPLPQRGGVHRSTSLLLLEYHKPVSGESTGDSMSSQSEVTPMKFGSVPVAAAAAAAAAVVASSVVAAVAKSNADSNMALPMSAAATATAAAVVATSAAVGMQYEHQLDLMRSSDGDADSFGHDPQSGDRKDGGSYGANSEGERTSDRSVGTDSGRSETPLDEVADCEIAWEEITLGERIGLGSYGEVYHGDWHGTEVAVKRFLDQSLFGESLEEFKSEVRIMKRLRHPNVVLFMGAVTHPPNLSIVTEFLPRGSLYRLIHRPNNQLDERRRFRMAFDVARGMNYLHTSSPVIVHRDLKSPNLLVDRNWVVKVCDFGLSRMKNSTFLSSRSTAGTAEWMAPEVLRNEPSNEKCDVYSYGVILWELCTLQQPWGGMNPMQVVGAVGFQHRRLDIPDYIDPPIAQLITKCLETDPRLRPTFAEIMAALKPYQKPVTAAQVPRPRSNVHNPGQQEPDPKQGAVG*
>FtMAPKKK25
MSSGVGSSSSIMPCMIDAIVDELPSPCTTEGQNADDGKMKKNETMSEAVMAELEACIYGLQIIKNGDLEDLRELGSGTYGTVFHGKWRGTDVAIKRIKKSCFSGRSSEQERLTRDFWREAQILSKLHHPNVVAFYGVVPDGTGGTLATVAEFMVNGSLKNALLKKDRSLDCRKKLMIALDAAIGMEYLHARNIVHFDLKCDNLLVNLRDPQRPICKVGDFGLSRIKRNTLVSGGVRGTLPWMAPELLNGSSSRVSEKVDVFSFGIVMWEILTAEEPYTNMHCGAIIGGILKDTLRPSIPEQCDSDWKKLMEQCWASDPDKRPTFTEVAIRLQSMSITLQSKGHKPQKSLG*
>FtMAPKKK21
MASDEAHPSLYRVMLDRCNTLEMSLASFKSKFNDLSSDKQNGSRGIIERRALTSSSGESPSDEWDFGDSISDTGFLLHYFKPGGRKSPYEHVLQALGHAVHVTRAYTGEVTYWNRSAEKLYGWKQYEVIGRSVFDFLIDKEHAPAFERIRDWLLSGQSWAGQFPFKRRSGEVLMSLVSKTPMYEADDLVGIITVSSDAAVFGNANANYKKNQERTNERQRQSGSNQRRPQWNNNRQIPSVPQITSSVSNLASKVLSKMHGEDGAVSDSEDGGLKNPKAAVAKIFSKLNIRSSNNNVKENDAFQNGSIQETSFRDHNIDARCETRSIFEEAPCADSLSRECNECYMGPNLQLRLPTSSLQQKEKDWDLQIENMVMEDPEGEDEQQAINKQLWGSGGIVDVSHVNPNPLGRRDQQSSSAVECEINWEDLQVGEEVGQGSYGVVYRGLWNGSDVAIKVFFGSDYNEEILLDHRKEIDIMMRLRHPNVLLFMGACYSHERLAIVTEYLPRGSLFKTLHKSAQGLDIRKRLRMALDVARGMNYLHRRNPPIVHRDLKSSNLLVDKNWTVKVGDFGLSRLKHATLLSAKSALGTPQWMAPEILRNEPSNEKSDVFSFGVILWELMTVSIPWNDLNSIQVVGVVGFMDRRLDIPENVDERVASIITDCWHSKPEHRPSFQDIIHRMTALFQSIQGPQKTALL*
>FtMAPKKK23
MYAAYEGDLEGIKELLDSNGANVNFRDIDYRTPLHVAACQGYMEVVELLIEHGAEVEAKDRWETTPLADAMHYKNYEVISCLEKHGAVPLMAPMHVTNSRDVPEYEIDSREIDFTKSFAITKGTFRKASWRGIDVAVKQIGDDVFADEDKVRAFRDELALLQRARHPNVVQFLGAVTQSTPMMIVTEYLQKGDLCEYLKIKGQLKPRTAVRFALDIARGISYLHENKPEPIIHCDLEPANILRDDSGTLKVADFGVSKLLKVAKGIVEDKPLTCEDASCRYMAPELFKKAGYDTKVDVFSFALILQEMIEGCPPFSDKNEVEVPDLYADKYRPPFRASGKLYAHGIKGLIEECWSQDPRSRPTFRDIIDRLDHIHRSLGHKKRWKVAPLKCFQRSYSSLGSFSESGRRSP*
>FtMAPKKK17
MDCGGGAVAEMESGVRLMYLANEGDLDGIREILDSGVGINFRDIDERTALHIASCQGQYDVVQFLLRRGAEVDPQDRWGSTPLADAIYYKNKDVIKLLESYGAKPPTAPMHVQNDRDVPEYEIGPKELDFSNSFHITKGTFCVASWRGIQVAAKILADHVIMDEEKIEAFRDELALLQQLRHPNVVQFLGAVTQSSPMMIITEYLPKGDLRAFLERKGALKPSVAVKFALDIARGLNYLHQHKPEAIIHRDLEPANILRDDSGHLKVADFGLSKLQRVAKSVKGDRSMAFQDFSWRYMAPEVFNSEEYDTKVDVFSFALILQEMIEGCPPFSSMLERDVPKAYCAGNRPPFMALEKNYPYGLKELIEQCWNEKSYKRPTFGDIITSLEEIAIKLEQRKKAKLHYAVFRCFGIQFRTLRSKPEKDNNPPSSHASVSIIR*
>FtMAPKKK19
MKENSESYVRADQIDLKSLDEQLQRHLTRALTMEKKKKEEEERHQNKADWEIDPSKLLIKSVIARGTFGTVHRGVYDGLDVAVKLLDWGEEGHRTDAEVAQLRAAFTQEVAVWHKLDHPNVTKFIGAIMGMSDLNVQTDNGQIGMPRNVCCVVVEYLPGGALKSFLIKNRRRKLAFKVVVQLALDLARGLSYLHAEKIVHRDVKTENMLLDKSRTLKIADFGVARVEASNPHDMTGETGTLGYMAPEVLNGNPYNRKCDVYSFGICLWEIYCCDMPYHDLSFSEVTSAVVRQNLRPEIPRCCPSAFANVMKRCWDANPDKRPEMDEVVTLLEAIDTSKGGGMIPPDQQNGCFCLRKKRGP*
>FtMAPKKK24
MPHRTTYFFPRQLPGDNRGRIEKPSCPSVTNHEKKLPSTNIYSKGERFETDFKINPFTGSFTYASDGFSGRNCENRNNFEPQGNAQPFASLYNWLSKKKVVDDSIHLNSSNLIYDEQELLLPPEFVADVPPISAPEIFNGKEVNVYEQSFERQEALPRLLSGSSYGESLFSETTGDGNDIKDSQSTLQSSTTSGDDEKKKSDRRVGGRNSVQKIGESYYLQHMLARRLSIQASLAEDPNMPYSEFSGCESGYVISDAETVSYRLWVNGCLSYVDKISDGFYSILGMNPNMWVLCNELEDGKRMPSLASLKDVSPNGSSMEVVLVNRQGDSRLQELETKAQELSSASNNNTMVLVEELGKLVSNYMGGLFPVEQGELNMRWNLVSKGLRDHDKCVVVPIGGLSSALCRHRAILFKRLADYIGLPCRIAQGCRYCVADHRSSCLVKIEDDMQLTREFVVDLVGEPGSLHDPDASVNGGALSSLPSPFQISHLKENQKSFQLPIPKNRCYPLHKKKARSRGVHCHPAFTKKTELSMEKYSNQEIDEKCHGEVVTVKQQMHPASAIPKYLNLEPSLAMDWLEIPWEDLQLKECVGAGSFGTVHRAEWNGSDVAVKVLTIQDFHDDQLKEFLREVAIMKRIRHPNVVLFMGTVTKSPHLSIVTEYLPRGSLYRLIHRPTAGEMLDQKRRLRMALDVAKGISYLHSLKPPIVHWDLKSPNLLVDKNWTVKVCDFGLSRFKANTFISSKSVAGTPEWMAPEFLRGEPSNEKSDVYSFGVILWELATMKQPWGGHSPAQVVGAVAFQNRKLVIPSNTSPGVASLMEACWADDPSKRPSFPSIVETLKQLLKPRPKLVQTGGN*
>FtMAPKKK31
MAGKEQLANFSFSKHAKIPEANTIHVVPHLTEIQTVIPNKNVASSMAASNLTGNTQESANWDFLQESHFPPPRPSKLIPRKEVPAQRDILLENQAGNGIESNTQTYINQPPSHMNRDHNSEQSLSNKELQATADEAAASVYQPPLISNADVSASNANNGKELQNNSDNIMQAKPEGINVKPEKANPVFPHSDGLGRLQIIKNSDLEELRELGSGTFGTVYHGKWRGTDVAIKRINERCFAGKPSDEEKMRDDFWNEANKLADLHHPNVVAFYGVVLDGPGGCVATVTEYMVNGSLRTAFEKNARSLDKRKRLLIAMDVAFGMEYLHSRNIVHFDLKSDNLLVNLRDPHRPICKVGDLGLSKVKCQTLISGGVRGTLPWMAPELLNGSSSLVSDKVDVFSFGIVMWELLTGDEPYSDLHYGAIIGGIVSNTLRPAVPENCDPDWRLLMERCWSAEPSERPSFTQITDELRSMAAKIPPKGQAMASNTRANV*
>FtMAPKKK28
MSDRGDTSPECSALEYGGVPPVPPKSDKQKEKARMSRTSAILWHAHQNDTGAVRRLLEEDRSLVNATDYDSRTPLHVASLHGWIDVAKTLIEFGADVNAQDRWKNTPLADAEGVKKHVMIELLCSYGGLSYGQNGSHFEPRAVAPPLPNKCDWEIEPSELDFNNSSVIGKGSFGEIIKAHWRGTPVAVKRILPSLSDDKLVIKDFRHEVNLLVKLRHPNIVQFLGAFTEKKPLMLITEFLRGGDLHQYLKGKGGLSPATAVNFALDIARGMAYLHNEPNVIIHRDLKPRNVLLVNSSADHLKVGDFGLSKLLKVQHAHDVYKMTGETGSYRYMAPEVFKHKKYDKKVDVYSFAMILYEMLEGEPPLANYEAHDAAKAAADGYRPPFRARGYTAELKELTEICWAADTKRRPTFLEILKKLEKIKEIHSNDHHWNLF*
>FtMAPKKK26
MSCCENSRSMSLMPNSMDSDDDTDVAERDPSGRYIRFDEILGKGACKTVYKAFDEVEGIEVAWNQVCIDEVVQTPEHLEMLYSEVHLLKSLKHENIIKYYYSWVDDANRTVNMITELFTSGSLRKYRLKHKNVDLKAIKNWARQVLKGLVYLHTQNPPIIHRDLKCDNIFINGNTGQVKIGDLGLAVVMHQPTINTVIGTPEFMAPELYEEEYNELVDIYSFGMCILEMVTCEYPYRECQNPAQIYKKVTTGVKPACLKKVEDSEIKQFIERCLLPASLRSSAAELLDDPFLAPDNSGKVPRISLPSSNKIPELQSYSMDVDSDVKRSCCTISSDCSYKLPPKTIELSSSNEVNIFSLSGKEEGDGSVSMTLKIADYLGHSNNIHFIYYLQTDTTLSIAGEMVDELNLPNEDVILIAELMDELIRKIDSIRSLESNTAETRPEILLPQCREDHNTQKSNFSEVSTGHICSNGNALCEGPNSGMSEVVSTCNITLDDGEKCDELKMELAAIDSQYHKLVAELEKMKTEAIENAKRKWVARKIPVN*
>FtMAPKKK29
MLESPSPSEIVDEYSLNLSQLFIGHSFAYGARSTVHRGKYNNQHVAVKLISIADDDENEPLKARLENQFNREVTHLRRLSHPNVIKLIAAGRTPTVLCIVTEYLSSGSLRSYLHRLEHRGLPLRTLVAFAVDIARGMEYIHSQGVIHRDLKPENILITEDTHMKIVDFGIACCEANCDFLVDDDNGTYRWMAPEMIRHVSYGRKVDVYSFGLILWEMASGNIPFEGMNPFQAAYAVVHKNKRPPIPGDCHPVIQALIEQCWSSEPDKRPEFSQIVEDLEQFDLLLPIDGTLEQVHISTSQERKKNLLLKWMQKLCRLC*
>FtMAPKKK32
MEKKRFDSLESWSMILESENVEAWEASSREDQDQEEWTADLSQLFIGNKFASGAHSRIYRGIYKQRAVAVKMVRIPTHEEETRARLQQQFRSEVAFLSRLYHPNIVQFIAACQKPPVYCIITEYMSQGTLRMYLNKKEPYSLSTETILRLALDISRGMQYLHSQGVIHRDLKSNNLLLNDEMRVKVADFGTSCLETQLRESKGNMGTYRWMAPEMIKEKPYTRKVDVYSFGIVLWELTTALLPFQGMTPVQAAFAVSEKNERPPLPASCQPALAHLIKRCWAENPSKRPDFSHIVSALEEYDECVKEGLPLPSHKRLVNGSLLLHRFKGCISIPVHS*
>FtMAPKKK27
MPQEGSSEQEVDDPDVEAFVEVDPTGRYGRYKEVLGKGACKKVYRAFDEMEGIEVAWNQVKVTELVGSSEDLERLYSEVHLLKTLKHKNIIKFYNSWVDTKNEHINFITEIFTSGTLRQYRKKHKRVDLRALKKWSRQILEGLVYLHSHDPPIIHRDLKCDNIFVNGNHGEVKIGDLGFAAILRHAKAAHSVIGTPEFMAPELYEEDYNELVDIYAFGMCVLELVTFEYPYIECSNAAQIYRKVTSGVKPASLAKVKDPSVKTFIEKCIADVSQRMSAADLLNDPFLLSDEDHESFGRTSRIDPVPSGVVDQPEEGRRVLHHEDSEPSRDYMVEGERKDVNTIFIKLRIADSTGNFRNIHFPFDIEADTSIAVASEMVHELDLTDQDVTIIADRIDSEIRSHIPEWSPRESFANESVFDSHASEIKDDASPFATTSVLSGGSLILEQMPSGRKFWLESPKTVGGQPLSPVKSSPLTSLHSQSEEDSEQQTPGDENIPEDEWLDPEFVGEQQQAIINDSGSVGNVSCCDSQNGDLNEEKQVQVLAFSGTDTSEDNDTVLGCIESEEVRVVANKLERLLEQQQKELDKLRLKHELSVSDLLKELPHKVRCKVFKLCRYKIPDYRMHCERHLYAENASIVIATAATAEDVVKESSSESNSSSVVVDVSSPSFRIGTYVPATDSGTIRLSKVKNAETGAEGFVVGPIIRGLSNLKRGSKPDLGIAVILNDDAEKS*
>FtMAPKKK30
MEETHDPGQAGNSPSSSTWWRSDFIENFGSVSLASQEEALSQRGPSSNTEENDLSSQTGSEILWSTGILSEPITDGFYSVAPDRRLKEMFDRIPTLEELFHLEAEGFRADVIVVDVQKDKKLLMLKQLISALVKGLNSNPAAMIKKIAGLVCDFCKRPNLESSSGGAALEETSQTLMFRGVQMLGQIKYGSCRPRAILFKVLADAVGLETKLMTGLPSEGAVECSDSYKHMSVVVTLNSLELLVDLMRFPGQLIPQSTKAIFMTHISAAGESDSAENDSCDSPLEPNSPMYGFPERFDHESPEKDDAVRHLRRVDRANASSLSLQNRILRSSSSVSLSHSDPNVATAFCRSSRRKVFAEPRTANSSPEHPSFRGRGRSMLGCERKPLRDYSEEVSTSRSVGAPTEPRRLRRRSISITPEIGDDIVRAVRAMNETMKQNRLRDRAGGSDTSYPNSPSDRNSTDPQKHVTALPLGGRDELSGGNSVLYTYHGEDVSQRAMSLPSSPHRFRGQTSERSRLDSVTTEMVGTWNKILECYSDDNKPLLPYPEWNIDFSELTVGTRVGIGFFGEVFRGVWNGTEVAIKVFLEQDLTSENMEDFCNEISILSRLRHPNVILFLGACTKAPRLSMVTEYMEMGSLYYLIHLSGQKKKLNWRRRLKMVRDICRGLMCLHRTKIVHRDLKSANCLVNKHWVVKLCDFGLSRIMTETSIKDTSAAGTPEWMAPELIRNEPFTEKCDIFSLGVIMWELCTLSRPWEGVPPERVVYAVANEGSRLEIPEGPLAKLIADCWAEPNERPSCQDILTRLVDCEYALC*
>FtMAPKKK40
MTGYSHMVDDGSGLSLNVGNHEPARWSFFRNLAHDEYGRRDEPLTDNAHLGFSMDYQSSLMKPDSLAPQNSSLNLGTVNQDDPSCIPGTSKLNLPSDSQNSRADGNESRFGGIVSKHIAESDHQDKSVPSVHHKNGASIDLSSKQSSIDTLQIIKNEDLEELKELGSGTYGTVYHGKWRGTDVAIKRLKKSCFIGGSPEQQRLRLEFWREAEILSKLHHPNVVAFYGVVQDGPGGTLATVTEYMANGSLRHVLLSKDRLLDRRKRLIIAMDAAFGMEYLHSKSIVHFDLKCDNLLVNLRDPVQPICKVGDFGLSKIKRNTLVTGGVRGTLPWMAPELLNGSSSRVSEKVDVFSFGIVLWEILTGEEPYSNMHYGAIIGGIVNNTLRPTIPSSCDSEWRLLMEQCWSPEPSVRPCFTEIARRLRAMAASPQTKPPQLPK*
>FtMAPKKK38
MTTEWIRGLPLGRGSFGKVNLAIPTNNNDPLMVVKSSDVSVSASLHNEKEVLRQLRNRCPQIVRWLGDDNSVENGCRLYNLFFEYASGGNLSNYVRRNRLSEFEVQRITYSILTGLSFIHDSGFVHCDIKLENILLFEDGEVKISDFGLASQNNGEKKNGGFELKGTPMYMAPEVVAGSGVDSPADIWALGCAVVEMVTRLPAWKCSTKIGVPALLCLIAAGNKSPEIPESLSEEGKDFVSKCFVQDPNERWTARMLLYHPFISCMGIHNNGPLAAAAAAGILTSPRGPFDNADYPPKSNESDADDFYEEDEPDLDSIMERIKILAGNPEQDPDWSDSEEWVTLR*
>FtMAPKKK34
MATQGAGMKNAVEKGEPSILTGKGSVSNKEGMFRADKIDLKSLDLQLDKQFQRVWSKAASETDKPKEEWEIDLALLELRNVIAHGTYGTVYRGTYGNKDVAVKVLDWGEDGANPSQTAYLRASFRQEVAVWHKLDHPNVTKFLGASMGTSNLKMPANSSSSENALPPRACCIIVEYLSGGTLKQFLIRNRRKKLPFKTIIQLALDLARGLNYLHLKKIVHRDVKTENMLLGSHGNVKIADFGVARVEAQNPKDMTGETGTLGYMAPEVLEGKPYNHKCDVYGFGICLWETYCCDMPYADLSFAEASSAVVQQHLRPPIPRCCPHALGNIMKRCWDAHPQKRPDMDEVVRLLEAVDTSKGGGMIPEDKAPGCFCFAPSRGP*
>FtMAPKKK35
MEWIRGIQVGRGSFGTVDLVIPKPNSQNLENPPSMVVKSSEVAISESLKNEKEILFQLGGDCPQIVKWFGESRTSENGRNLYNLFFEYAAGGSLADQIKVKKFSELDSRQHANSILKGLAFIHDSGFVHCDIKLQNLLLFADGKVKISDFGLAREKKNEIERTGFELRGTPLYMSPEVVAGNDGESPADIWALGCAVIEMMTGKPAWSCEPGCGVGELLCRITAGKESPLIPESMSEDGKDFLSKCFVKDPNHRWSARMLLDHPFVSGLNNDEDDKPTTSPRGPFDFPELTPTASELSVAYYSSELEEELYSSESVLNRVNTLAGNPVSLPDWSDFDDWVTIR*
>FtMAPKKK33
MNVEGAQESDSSGYVEVDPTGRYGKYNEVLGKGASKIVYRGFDEYEGIEVAWNQVKLNDFLQRPEDLQSLYSEIHLLRTLKHCNIMKFYASWVDPAKRNINFITEMFSSGTLRQYRLKHKKVNIRAVKHWCRQILKGLLYLHGLDPPVIHRDLKCDNIFINGNQGQVKIGDLGLAAILRKSYAAHCVGTPEFMAPEVYEEEYNELVDIYSFGMCVLEMVTFEYPYSECNHPAQIYKKVISGKKPDSLYKVKDPEVRQFVEKCLATVSSRLSASELLKDPFLQTDGKEYDLRPIDYQRDYDELGSLVRLSTNDSHPRYGSLTNSCSDNIGCELEYDHDYDAEEFGTSEIELFMSPEHDRLGNLGIAIKGKKTRDGHIFLKIRIADKEGRIRNIYFPFDIENDTATSVATEMVAELDITDQDVAKIGDMIDGEISLLVPDWKKGVDTNLDQNKHSTSRRFLMDYITPDNLEVIHRSSTQSGRFEYTNIWSQHDEVSGSLKQLSLNTDDEGDKDETYPRTPYNSPISNNKGDDHDKQTRKELRWLKAKYQMQLRELRHKQLVAFPGEFEQHSTSPRKKLSSFLSPDINENEPQDSDTQRFRNCAASRDTLLPHSLHRATSLPVDAVDC*
>FtMAPKKK41
MPPNIATKSEACAPKDPFLDNPSGKNVDSIEAQIFDPIIHTRMDDNQQAVSNKASPDLMKQELEATVEEVTTSDLQDSLTADEISASDANEETEHQSNIDAVIQAKLEGMNVKSEKTNLAFPLSDGVGRLQIIKYSDLEELRELGSGTFGTVYHGKWRGTDVAIKRINNRCFAGKSSEQERMIDDFWNEAIKLAGLHHPNVVAFYGVVLDGPGGSVATVTEYMVNGSLRTALQKNVRTLDKRKRLLILMDVAFGMEYLHSRSIVHFDLKSDNLLVNLRDPHRPICKVGDLGLSKVKCQTLISGGVRGTLPWMAPELLNGSSSLVSEKVDIFSFGIVMWELLTGEEPYVDLHYGAIIGGIVSNTLRPPVPGNCDPDWRMLMEKCWSAEPLERPSFTQITDELRSLAAKIPQKAQTPTSNTRTNAKPV*
>FtMAPKKK39
MQDRQADAVDVLIAPKNIEKSRTTDDNLSSDVEEIDSVIDVSGKSLELSLFDGYATGKALKSVEGLYVYRNVFNLIPKSLGNLCGRLKTLKFFANEVNLFPEDLRDLVELQRLQVRVSALGFNGLPLHKLKSLKELELSKAPLRPSSFPLISEIAGITSLTRLTVCHFSIRYLPPDIGFLNKLEYLDLSFNKMKRLPEEIGSLTALKYLKIANNKLVDLPLGLSSLQRLENLDLSRNRLTSLGALELSSMHNLQELNLQYNKLRSFQIPVWICCKLDGNIEDILSEELISSAVEMDVIEATAQDDGRCSSNAISNASSSTQVGSTSNMKCFATRRSSKRWKRKQYLQQRARRERLNCSRKLKAEGNANVLTVKADDICRVCKPGVSSEPPLECQSGSACFSDQQQQSIFIDPTMEKEEIVDSDSADSKGIDLENCSCVKNSSDSETNEKFDETDPSTCSINFALGNKNHLSVVESKSTAKTKRLSDQFLGNPKPRKCPRSVDLQLDISRKYNAKSFCGIEEYLSDGFYDAGRDRPFMSLKNYEDSLDLDSREVILLDRDQDEELDAITMSAQASVYRLKQLFGSRQPKDPVPDDNLLVASVLSLFVSDHFGGSDRSSLVERARKDASGINYSKPFVCTCSTGNSESVMESSRDNSETVEDIIFHEICEKSIRSIKARHSSAIVPIGSLQFGVCRHRALLMKYLCDRVEPPVPCELVRGYLDFFPHAWNSILVKKGESWVRLIIDACRPHDIREETDPEYFCRYIPLTRVDGRLAGDSNLASLSNFPCLSTCEEVEKFPLSSLIRCKVGSAETVAKVRTLEVFEASRDAIRHFEYACLGEVRILGAVKGHPCIVEIYGHQISAEWVHASDGTPEHRVLRSAILMEYVQGGSLKRYIDQLSEAGEKHVGVKLALTIARDVARGLEELHSKHIIHRDIKSENILINLHSKRDDGSPIVKICDFDRAVPLRSSLHACCISHMGIHPPDVCIGTPCWMAPEVLRAMNDRTKYGLEVDIWSYGCLLLELLTLQLPYFGLPDSDIHELLQSGNRPPLTDELEALGSLEKTTNKLEGTTDAELEALSFLADLYRKCTQGNPVDRPSAHDVYALLSSKMTSFTSS*
>FtMAPKKK37
MPPWWGRSSSKEAKKKTNKESLIESLQRKLKGPFDGKWDSSSGGSRRHCSDIVSERGSQSRTVSRSPSPPSKNVARCQSFAERPLSQPLPLPALHPASVSRTDSGISISTKPRVEKISKSSLFRPLPRPACIRSRADPAENDTDLVTASVSSESSIDSGDDLTESQLQGPLTSDYDNANKVTAVSPSSLKVKNQSSEVTPTNAREAHKPVSKLLSNQNSPTSPKRRPLGNHVTSLQIPYNGAFYSAPDSSMSSPSRSPMRAFSNEQVMNTAFWASKPYPDVTLLGSSHCSSPGSGQNSGYNSIGGDMSGQLFWQPSRGSPEYSPVPSPRRASPGPGSRVQSGAVTPIHPRAGVAGTEGTASWGEDAKQQSHRLPLPPVTIPSSSPFSHGNSAATSPSVPRSPARTENPTSPGSRWKKGKLLGRGTFGHVYVGFNSETGEMCAMKEVTLFSDDAKSKESAKQLQQEITLLSRLRHPNIVQYYGSEGVDDKLYIYLEYVSGGSIYKILQDYGKLGETAIRSYTQQILSGLAYLHSKNTVHRDIKGANILVDPNGRVKLADFGMAKHITGQSCPLSFKGSPYWMAPEVIKNSNGCNLAVDIWSLGCTVLEMAMTKPPWSQYEGVAAMFKIGNSKELPEIPDHLSEEGKDFVRLCLQRNPQNRPTAARLLEHPFVKNAATERPNMGLEFSDPPAAPTGTKSQGITLERKTSNLDLEKLSIHSSRVSPTRPRSSEYSIQRNISCPVSPIGSPLTYPRSPQHLSGAISPSISSPLTSGSSTPLTGGSGAIPFQHIHHSTHLLEGFGSLPKSTNTFFLNGPSYNDSTSHIFRGMQPGSHAFRELVCSDNLVATKHIGQPLLADRVSQQLLRDHVKPNTGLDFSPRSPLPSHRTKGV*
>FtMAPKKK36
MSNGMEKGKVCAEFGDQGKGCVSNKEGMFRADKIDLKTLDLELEKQLNKVWSKASASETKNIPKEEWEIELGSLELRYVIAHGTYGTVYRGTYVGKDVAVKVLDWGEDGMITAAEATALRSSFRQEVAVWHKLDHPNITKFIGASMGTSNLRIPIQSSSSDGPNALPTKACCVVVEYLPGGTLKKYLIRNRRKKLAFNTVIQLALDLSRGLNYLHSKKIVHRDVKTENMLLDSQRNMKIADFGVARVEAQNPKDMTGETGTLGYMAPEVLDGKPYNHKCDVYSFGICLWEIYCCDMPYADLSFAEVSSAVVQQNLRPQIPRCCPSSLGNIMKRCWDPHPDRRPDMDEVVRLLEAIDTSKGGGMIPEDKAPSCFCFPFTRGP*
>FtMAPKKK53
MAIDDDTESCSSRAMDMSPRLPRLVKKAQVFNDVLLRLQTSDFEEVKLPDFDDQLWFHFLRLPERYSVDMNVERAEEVLYHMRLLHLAKDPVNRPALDVRLVEVNTISKEPADDSVHSYASHLHAPRTFGSSQHFEFFPCQSSRYDIEDKDSVVNPGQQISRLMHEITCSTVDRPKLLSQLTSLLSEMGLNIQEAHAFSTNDGFSLDVFVVEGWHDEESKLKSLLEKGMQGSKIPSQLGQSIPLISEQLQTRPPCSSTIVEMSTYKDHGFEIDHSSLEFEKQVASGSFGDLYKGSCQGREVAIKVLKPELLNTELLKEFYQEVNIMRKVQHKNVVQFIGACSKPPNLCIVTEFMSKGNLYDVMHKQKGVFKLSSLLKTAIDVSKGMEYLHSNGIIHRDLKTANLLMDDHGVVKVADFGVARVQTHSGVMTAETGTYRWMAPEVIEHKPYNYKADVFSFGIVLWELLTGELPYSLLSPLQAAIGVVQKGLRPLIPTNADPKLVNLMERCWHHEPNIRPNFCEIIKTLEEIAYEYSVPCSE*
>FtMAPKKK49
MMEAPKFAGIIGLNETDNKFHDYYQKLEDSSNMSVDSFASLQASIGGGSVAMSVDNSSVGSTDSHTRLLDRQGLKRVNINYSVAHSVNHRGRVTHALSDDALAQALMDTSVPTEGLENFEEWTIDLGKLSMGDAFAQGAFGKLYRGTYEGVEVAIKILERPGNDLEKAQNMEQQFQQEVMMLATLKHPNIVRFIGACRKPMVWCIITEYAKGGSVRQFLTKRQNRSVPLKVAVKQALDVARGMEYVHRFGLIHRDLKSDNLLLFADKSIKIADFGVARIEVQTEGMTPETGTYRWMAPEMIQHRPYTQKVDVYSFGIVLWELITGMLPFQNMTAVQAAFAVVNKGVRPGIPSDCLPILAEIMTRCWDANSDARPPFTEVVKMLEVAETEIMTTVRKARFRCCITQPMTLD*
>FtMAPKKK54
MHNQNTMGYAEIDPSARYGRFGEILGKGAMKTVYRAFDEVLGMEVAWNQVMLSDVFRCPDDLQRLYTEVHLLKSLKHEAIIRFYVSWIDHERRTFNFITEMFSSGTLRDYRNKYKRVDMRAIKNWARQILHGLVYLHSHDPPVIHRDLKCDNIFVNGHLGQVKIGDLGLAAILRGSQYAHSVIGTPEFMAPELYEEEYNELVDVYSFGMCVLEMLTSEYPYSECSNTAQIYKKVTSGKKPNAFYSIEDVEAQQFVGKCLEVAAKRLPAHQLLLDPFLAPEDANLLASAPPLLIYSPDNRLLLDDPVRSTDMIITGKVNPENNTIFLKVQIVSSDGHVRNVHFPFDVIHDTTMDVAMEMVKELDITDWEPTEIAEMIEEEVSSLVPSWKDFHISPNYIHQHEFSYEEDDDEDNTASITTDPPLSTLLSSEAYSSNWVNLDPSKDDASSLSSFSSFNYSEVSCYSEKDETGEIPSLQGRPGTSGLCPNGKSETKCKENYKRNSETKTSKIRSFMDMRSQLLHKALMQAMHKKRSFKTVGAVENIGFRVPGQMSDNADQCLIDYSLQH*
>FtMAPKKK51
MKKWTRGRPIGQGSTATVSTAKIHVNGETVAVKSVELTRSNLFQNEQKIHSSIRCPYVIEYKGQDVTVENGMSMYNIFMEYASFGSLGGSVLDEVTASCFTQLILKGLEYLHSNRIVHCDIKPCNVLVTVQGGVKIADFGCAKFVDDVAGSNWPISGTPIYMAPEVARGEQQGFPADVWALGCTVSELVTGQAPWFGASDPVSALYQIGFSDQVPEIPEFMSIEGKDFLNKCLNRDPEQRWSVKQLLQHPFVAETDPDIVTKLNPGHELCSGSPTSVLDSSLGETKWAEDNENPTRLLKFSEERIRMLIESGSSVNGYSAVPSWDVDGGNWVTVRSYSGKEEGDDTDSGKARCTDRVELESLSFEVENYENSFVNYLGDDRICSTTIVDCTGEFSWFNLVQFEKMYIDFVFLVLQFAMKFFNFGFIKLVAHFKLVIFSNSYILYGLAN*
>FtMAPKKK56
MEPNAQAHILDTTSQYLNHMIKDQYSEQPESNQGSSDDLIKQELQATAEGVAASVLKSSLASSADTSSDTNQERELQNNSDAIIQAKLEGMNVKPEKANLGFPVSDGLGGLQVIKNSDLEELRELGSGTFGTVYHGKWRGTDVAIKRINDRCFAGKPSEQERMREDFWNEASRLAELHHPNVVAFYGVVLDGPGGTVATVTEYMVNGSLRSALQKNERSIEKRKRLLIAMDVAFGMEYLHSRNIVHFDLKSDNLLVNLRDPHRPICKVGDLGLSKVKCKTLISGGVRGTLPWMAPELLNGSSSLVSEKVDVFSFGIVMWELLTGEEPYSDLHYGAIIGGIVSNTLRPCVPGNCDPDWRFLMEKCWSAEPSERPSFTEVANELRLMSAKIPPKGQAPATNTRTQAQGL*
>FtMAPKKK46
MEEMRDDIEQAKNGLGPSLSSQEDALRLKEASSNTKEEDLSSRTASEILWTTGILSEPITDGFYSVVPDTKLKEMFHQLPTLEELSQLETEGFRADVIIVDAQKDKKLVAIKQLITTLVKGLNSNPPAIVKKIAGVVSDFYKRSNLESSPARGALVEASQASINQGFQMLGQIKHGACRPRAILFKFLADMVGLETRLIMGLPSEGEVESTGLYKHMSVTVTMNLTELYIDLMRFPGQLILPSSKAIFTTHIFAAGEINSAENDSCDSPLEPNSPLYGFSERLDSESHDEKDDTDRYPRRLDTSANASGVSFQSGMQRSASAISLSQSEPNVATSLLQRSWRKVTVEQHTASSRSGGSPSSGGLKNKRSVSITPEIGDEIVRAVRAMNETLKQNRLTREQIGASLPSSPNDRISVDSQKNYGEGSSQRATSLPSSPHEFRGHSAERSQLDYVTNEMVSSWNKILECHLNDDKSLLPYAEWTIDFSELTVGTRVGIGSFGEVFRGIWNGTEVAIKVFLEQDLTAENMEDFCNEISNLSRLRHPNVILFLGACTKPPHLSMITEYMEMGSLYFLVHLSGQKTKLSWRRRLKMLRDICRGLMCIHRMKIVHRDIKSANCLVSKHWTVKICDFGFSRIMTETPVKETSSAGTPEWMAPELIRNEPFTEKCDIFSLGVIMWELYTLSKPWEGVRTERVVHAVANEGLRLEIPEGPIGKLIADCWAEPSDRPSCKEILSRLVGCE*
>FtMAPKKK42
MHVAACQGYIEVVEFLIDNGAEVDATDRWGSTPLADSIHYKNLQVARILEKHGAVSQADPSTEDELKVPEYEIDPQEIDFTNSDDTSEGTFLKASWRGIQVAVKKIDEISTDEDTRMAFRDELAVLQRVRHPNVVQFLGAVTQGSTKMIVTEYFPKGGLHAYLKEQGQLKPRVAIEFALDIARGMGYLHENKPEAIIHGDLQPANILWDISGTVKVADFGVSKLLNAAKGVVGHEPHACKSVECQSGRYMAPELFKNEGYNTKVDVFSFALILQEMIEGCPPFPEMNDAEVAAAYADGQRPPFKASAKLYAHGLKELIEQCLSQEPAERPIFREIIIKLNKISHTLGHKNRWKVQIHTISKTLSSGVFGFHHKK*
>FtMAPKKK52
MINNQSRWKKGRLLGRGTFGHVYLGFNSEMGRLCAIKEVKLISDDQNSKECLKQLNQEINLLNQLSHPNIVRYYGSELGEETLSVYLEYVSGGSIHKLLQEYGSFKEPVIQNYTRQILYGLAYLHARNTVHRDIKGANILVDPNGEIKLADFGMAKHITNCTSVLSFKGSPYWMAPEVVMNANGYNLAVDIWSLGCTVLEMATSKPPWSQYEGVAAIFKIGNSKDIPEIPNHLSNTAKSFLRLCLQRDPSARPSAADLLDHPFVVDQANPRSSGPTMSNELFPLPNGIGNNRPQALEIQPRRKSISSYEADNIRRPIVPASRELWDNARTIISLPVSPCSSPLRNTSPAYKSCFLSPPQPLYGWAGQSSHHTNEFSLSPTLVQPNYPSDPWHDSTLYKPQTPGGSPRSRLL*
>FtMAPKKK55
MVDLSQLFLGHRFAFGAHSKLYHGIYKDEAVAVKIITAPDDDENETLKARLEKQFSREVTSLCRLHHPNVIKFVAACRKPPVFCIVTEYLSEGSLRSYLHKLQNKSLPLKKLVAFALDIARGMEYIHSQGVIHRDLKPENVLINEDFHMKIADFGISCEEVNCDPFADDPGTYRWMAPEMIKDKFYGRKVDVYSFGLILWEMVSGAIPYEDMTPIQAAYAVVNKNLRPPFPKDCPPAMRALIEQCWSTQPDKRPEFWQIVKVMEQLESSLAVDGTLKLVKHITFEDHKKGLNHWIQKLNTTQSSSILKPKFS*
>FtMAPKKK44
MELIEGVGESSSPPRSFGNTNNSDVKSDVYNRLVESGNEEALANLDFHEQLAAHFNRLPSSYTLDVNMDRVEVVVVHMKLLEQAKDPVNRPAFSVQFLETKIDCDEDQLISTPSALRPSLEVDNEGHVGSTNRHLEHDFEPSSKIEDLNLNMRQSSGEVERRQGVPCHIHEVIFSAVDKPKLLSQLSALLSDIGLNIREAHVFSTIDGYSLDVFVVDGWEVQDTDSLHKALAQAISDSEGSWSGSSRTPALAVETKPGNWEIDRSLLKIGDKIASGSCGDLHYGTYQGQDVAIKILRREHLTEALEVEFIQEVTMLREVRHKNVVHFIGACTKSPNMCIVTEFMQGGSLYNYLHKTKRILKLSQVLKFAIDICKGMEYLHQKNIIHRDLKTANLLMDTNQVIKVADFGVARFLNQGGVMTAETGTYRWMAPEVINHRPYDQKADVFSFAIVLWELITGKVPYENLTPLQAALGVRQGLRPELPVKTHPKLLDLMEGCWNDDQYSRPTFLSIRVELEELLQDSERTTNSASRK*
>FtMAPKKK47
MMEAPKYTGIIGLNENGNKFHDYYHKLEDSSNMSVDSFASLQASIGGGSVAMSVDNSSVGSTDSQTRLLDRKGLKHVTSNYTAANSNNHHRGRVTHAMSDDALAQALMDTSVPTEGLENFEEWTIELIKLNMGDAFAQGAFGKLYRGTYEGVEVAIKILERPGNDLDKAQNMEQQFQQEVMMLATLKHPNIVRFIGACRKPMVWCIVTEYAKGGSVRQFLTKRQNRSVPLKVAVKQALDVARGMEYVHRFGLIHRDLKSDNLLLFADKSIKIADFGVARIEVQTEGMTPETGTYRWMAPEMIQHRPYTQKVDVYSFGIVLWELITGMLPFHNMTAVQAAFAVVNKGVRPGIPNDCLPALAEIMTCCWDANPDVRPPFSDIVRMLEHAETVIMTSARKARFRCCLTQPMTLD*
>FtMAPKKK48
MMEAPKFAGIIEMNENDNKFHDFYHKLQDSSNMSVDSFASIGGGSVAMSVDNSSVGSTDSQIRLLDHQGLKHVTSNYTAANSNNLHRGRVTHAMSDDALAQALMDTSVPTEGLENFEEWTIELSKLNMGDAFAQGAFGKLYRGTYEGVEVAIKILERPGNDLDKAQNMEQQFQQEVMMLATLKHPNIVRFIGACRKPMVWCIVTEYAKGGSVRQFLTKRQNRSVPLKVAVKQALDVARGMEYVHRFGLIHRDLKSDNLLLFADKSIKIADFGVARIEVQTEGMTPETGTYRWMAPEMIQHRPYTQKVDVYSFGIVLWELITGMLPFQNMTAVQAAFAVVNKGVRPAIPSDCLPILAEIMTRCWDANSDVRPPFTEVVKMLEVAETEIMTTVRKARFRCCMTQSMTLE*
>FtMAPKKK50
MGQAIHIMNTDDRLIYWNRPAEMLYGYSAAEALGKSVFELLVDFEHVNLGSVIVNRVKVGECWTGLFPVRSKTGRRFSIIVTDTPLYDEDGTVIGVICVASDSKPFEDMRFTLPEAWSSEANKNSRGSRNSVSTKLGLDPEQPLQDTIASKFTDLATKVSNKVRAKMRTGKDIVEREVGSSDSHHSSNYCSSNANPFCNKDDLRSNIGNLRGNAASSFFGTISKTGELASKLIKDLGEESEGRPSFHKITSKAEAWINKISIHWPWKGNQHQHPEAKSNLSNDILCHPAKSEIKANESSRLVVAEEPGTSLPWVHVSNTSSVGRCISTDTTSRFAKQRNMETDCFDYEIFWEDLTFKEQIGQGSCGTVYHGLWCGSDIAIKVFPKVEYSEDVILSFRKEVSLMKGLRHPNILLFMGAVMSAQSLCIITEFLPRGSLFQLIRRSIHKLDWRRRIHMALDVARGVNYLHRCNPPIVHRDLKSSNLLVDKNWNVKVADFGLSRIKHETFLTTKTGKGTPQWMAPEVLRSEPSDEKSDVYSFGVILWELATEKIPWEDLNSMQIIGAVGFMNRRLDIPSDLDPRWAAIIESCWQSEPRDRPTFEKLLKTLKLLAREYAIEFQAARAGADQ*
>FtMAPKKK43
MGEEADRSWIRAAFSNTVYQRSCSSSLKSIKTKTEEALSPIKSECSPKTPVSPHSNDVGDTFKEVRAQSKLSRTKTLSPHSQTAVPDTFKEARAQSRLTRNNTMVPEPKKKEQDKGIMWKLLHNDFLKPHKPSLPKQIPHSSIFRHFASVKLDGRKGCKDLEWTKYFEHGGGMVTTSEAADQHMVDLSQLFLGLRFAHGAHSKLYHGIYNDEAVAVKIITVPDDDDEDKTLEVRLKKQFIGEVNLLCRLQHENVIKFVAACSKPPVYCIVTEYLPEGCLRTYLHKPENKNLSLKVTVAFALEITRAMEYIHSQGVIHRDLKPENILIAESLHMKIADFGNACDGGDCDPFEDDPGTYRWMAPEMIKHKTYGRKVDVYSFGLILWEMVSGSIPFENMNPVQAAYAVVNKHLRPPFPENCPGVMRTLIEQCWHSQPDKRPEFSQIVKVLEQFESSVAVDGTLNLVQNITFQENKKGLAHWIHRHSLSRSNSVSKPKFSF*
>FtMAPKKK45
MENSRWVRGKLIGKGSFGAVSLGFDRIDGRVFAVKSVAINSASDSQIEAIENEISILRSLSSPFIVNYYDDDTTVSPALVYRNLHMEYLSGGTLSELSTAGTNEDLIQRYTWCLTSALKYIHSRGIIHCDVKGKNVLLGSTSGSAKLADFGSARKEGDDRRVGIVPRGSPLWMAPEVVRGEFQGYESDVWALGCTVIEMVTGAPAWRDEGAKTLRLIGYSNELPQLPTRLSDLGKDFLRKCLKRDPAQRWSCDQLLQHPFLQLESTVEIGESSSPRSVIEWPQWRVSSDDEEETEEEDSKFKSRKLTIDLKERIGKLAGTRGAIWESDEWVAVRGILVDGSNVRYGCSEEAGTSLENCESVGTELECQTSTRVNSSVGCSGVSQGGFSGVELAPVVEESETFTFTPEIGGELLYIILLILHYTSYPSHHSDTRNILSCLSYFFTCFLRPNKS*

>FtMAPKK1
MRPIHTPPPIAGGSNRTSGPQRPRRRPDLTLPLPQRDISLAVPLPLPPSSAPSGSNSTASIQTNQQHSLNFSDLERVNRVGSGAGGTVYKVLHKTTGRIYALKVIYGNHEEAVRRQIRREIEILRSVDNLNVVKCLDMYDHNGEIQVLLEFMDGGSLEGKHIPLEAPLAELARQVLSGLLYLHRRRIVHRDIKPSNLLINCQKHVKIADFGVSRVLSQTMDPCNSSVGTIAYMSPERINTDLNHGRYDGFAGDIWSLGVSILEFYLGRFPFSVGRQGDWASLMCAICLAPPPEAPPTASREFKDFISRCLQREPDRRWNATQLLNHPFIVHNTAGARDHQVPNQTHQLLPPPPRQLS*

>FtMAPK1
MQPDQRRKNLNETDFFTDYGDANRYKILEVVGKGSYGVVGAAIDTHTKEKVAIKKINDIFEHTSDAIRILREVKLLRLLRHTDIVEIKRIMLPPSKRDFKDIYVVFELMESDLHQVIKANDDLTREHHQFFLYQMLRALKYIHTANVYHRDLKPKNILANANCKLKICDFGLARVAFSDTPSTVFWTDYVATRWYRAPELCGSFFTKYTPAIDIWSIGCIFAEVLTGKPLFPGKSVVHQLDLITDLLGTPSPEIIGVVRNDKARKYLMDMRKKNPVPFSHKFPNVDPLALRLLERMLAFDPRHRPTAEEALSDPYFRGLAKVEREPACQPISKLEFEFERHCMTKEDIRELIYREILEYHPQLLKDYINGNEGVNFVYPSAIGQFKRQFAHLEENSGRSGPVIPLERKHISLPRSTVHSSIIPPKPLQPNCLSSRKEGRAADVVSGIYSSCSQPAKSGRPLAFEAGRSTKESYEGARIVMRNTAIPPQSVSPYYFFPPVMIPNQLRSNGKGPPQGAALTKKTPVNQNEIVIDINTNPYPLCQHHHQPRPMPNPYNSRVAFDAQFGAVGASTAVAMATRTNLGTVHYGMS*
>FtMAPK3
MQPDQRRKSLKEPEFFTDYGDANRYKILEVVGKGSYGVVGAAIDTHTGEKVAIKKINNIFEHSSDAMRILREVKLLRLLRHPDIVDIKRIMLPPSKRDFKDIYVVFELMESDLHQVIKANDDLTREHHQFFLYQMLRALKYMHTANVYHRDLKPKNILANANCKVKICDFGLARVAFNDTPTTAFWTDYVATRWYRAPELCGSFFSKYTPAIDIWSIGCIFAELLTGKPLFPGKSVAHQLDLITDLLGTPSPETIAGVRNDKARKYLLDMRKKKPVPFSLKFPNADPLALRLLERLLAFDPKYRPTAEEALADPYFKGLAKIEREPACKPISKLEFEFERRRMTKEDIRELIYREILEHHPQLLKDYINGNEGANFIYPSAIGQFKKQFAHLEENSGKNGPVTPLDRKHISLPRSTVHSSTIPPKPQHNFSMRDQFRREEARTVDPFSGIYSISQSQPRDPSPKPGRVVGQLPYEAGRSMKESYDARTTMRNGLVPPQSVSPHNFFGPTMIPNHVKPNGMNADRLDRGVPMNMANQNGQRTAIDIKSNTNPYPLNQYHHQTQPDPDPFSKLAIDAKQLIRAQSQFGAVRSTASAMGNHRNIGAVNYGMS*
>FtMAPK2
MATPVEPPNGTGYQGKHYFSMWRTLFEIDTKYTPIKPIGRGAYGVVCSSVNKETNEKVAIKRINNAFENRIDALRTLRELKLLRHLRHENVIGLKDVMMPTHKKSFKDVYLVYELMETDLHQIIKSSQALTNDHYQYFLFQVYFFFLNPAILLLRGLKYLHSANILHRDLKPSNLLINANCDLKICDFGLARTSNGQGQGLFMTEYVVTRWYRAPELLLCCDKYGTSIDVWSVGCIFAELLGRKPLFAGTECFHQLKLIINVLGSQKDADLEFIDNPKARKYIKTIPYSLGIPLSRLYPSANPLAIDLLGKMLVFDPTKRISVTEALEHPYMSSLYDPQADPPVQFPIDLDIDEAIDDEQLIRERMWKEILHYHPEAATANMEAC*
>FtMAPK4
MTPDTTSGGAEGDHSGSSSSSSTTNIKGVLTHGGRYVQYNIYGNIFEVSRKYVPPIRPVARGASGIVCAAVNSETREQVAIKMVGNAFDNLIDAKRTLREIKLMRHLDHQNVIALKDIIRPPQKENFNDVYIVYELMDTDLHQIIRSNQTLTDDHSRFFLYQLLRGLKYVHSANVLHRDLKPSNLLLNGNCDLKIGDWGLARTTSETDFMTEYVVTRWYRAPELLLNCSEYTAAIDIWSVGCIFGEILTREPLFPGRDYVHQLKLITELIGSPEDSSLGFLRSNNARRYMRQFPQFPKQQFSLRFPKASPLAVDLMERMLVFDPNRRITATEALSHPYLAPLHDINKEPVCPQPFSVDFEQPSFTEEHIKELIWKESCLTLDNVTLKYSARRGSSFQFKEHINYIS*
>FtMAPK5
MENEGKKIEVKGIPTHGGTYLLYNILGNVFQVSSKYVPPIQPVGRGAYGIVCCARNSETNEEVAIKKIADAFNNRIDAKRTLREIKLLCHMDHDNVIKIKDIIKPPEKDHFNDVYIVYELMDTDLHQIIRSNQELTDDHCQYFLYQILRGLKYIHSANVLHRDLKPSNLLLNANCDLKICDFGLARTTSETDFMTEYVVTRWYRAPELLLNCSEYTTAIDIWSMGCIMMEILKREPLFPGKDYLQQLGLINELLGSPEDSDLGFLRSDNAKRYVKQLPHVPKESFLQKFPNISPVALDLAEKMLVFDPRRRITVEEALNHPYLSGLHEINEEPTCPSPFFFDFEQASLDENDIKELIWKEALKFNPDKKMEE*
>FtMAPK6
MVGGGAIVDGFLRWFHRPSCVAASDLSPTDLPGGDSASTSSIAATSSSLTVQEDLEFSLLKPVRVPKRHCNRNHVFDPQTKDMGESDFFTEYGEATRYEIQEVVGKGSYGVVASAIDSHTGEMVAIKKINDVFEHISDATRILREIKLLRLLHHPDIVQIKHIMLPPSRREFKDIYVVFELMESDLHQVIKANDDLTPEHHQYFLYQLLRGLKYIHSANVFHRDLKPKNILANADCKVKICDFGLARVSFDDAPSAIFWTDYVATRWYRAPELCGSFFSNYTPAIDIWSIGCIFAEMLTGKPLFPGKNVVHQLDIMTDLLGTPSSDCITRIRNEKARRYLNGMRKKAPVLFSQKFPNVDPQALRLLERLLAFDPRDRPNAEEALSDPYFCGFAQPENEPSAQPISKLEFAFERKKLRKEDVRELIYREILEYHPKMLEEYHNGSNETSFLYPSGVDRFKQQFAHLEEHMGKVGKGSPLQRKQISMPRERVNAPTNEADRLGTEDTKNGTRNGHNHSLIKSDSISASKCIVVKDREEDSSYQQH*
>FtMAPK8
MDGAPQFSDTDMAEAAVPPSDPSQQQPAASDPSQHHPPQQQPQQINIPATLSHGGRFIQYNIFGNIFEVTAKYKPPIMPIGKGAYGIVCSSLNSETNEHVAIKKIANAFDNKVDAKRTLREIKLLRHMDHENVVAIRDIIPPPLRESFNDVYIAYELMDTDLHQIIRSNQGLSEEHCQYFLYQILRGLKYIHSANVLHRDLKPSNLLLNANCDLKICDFGLARVTSETDFMTEYVVTRWYRAPELLLNSSDYTTAIDVWSVGCIFMELMDRKPLFPGRDHVHQLRLLMELIGTPSEAELGFLNENAKRYIRQLPQYPKQSIPEKFQHVHPLALDLVEKMLTFDPRQRITVEDALAHPYLNSLHDISDEPVCLTPFSFDFEQHALSEEQMRELIYREALAFNPEYQQS*
>FtMAPK7
MQPDQRKKSMKETEFFTDYGDANRYKILEVIGKGSYGVVGAAIDTHTGEKVAIKKINDIFEHISDAIRILREVKLLRLLRHPDIVEIKRIMLPPSKRDFRDIYVVFELMESDLHQVIKANDDLTREHHQFFLYQMLRAMKYMHTANVYHRDLKPKNILANANCKLKICDFGLARVAFNDTPTTVFWTDYVATRWYRAPELCGSFFSKYTPAIDIWSIGCIFAEVLTGKPLFPGKSVVHQLDLITDLLGTPSAETISGVRNDKARKYLMDMRKKIPIPFSQKFPNADPLSLRLLERMLAFDPKDRPTAEEALADPYFKGLSKVEREPACQQISKLEFEFERRRVTKEDIRELIYREILEYHPQLLKDYMNGNEGANFIYPSAIGHFKKQFAHLEESYGRSGPVIPLDRKHISLPRSTVHSSTIPPKPLTNATSYREHPTKEESRTSDITSGVYSTSSKQPPRVPSVAAKPGRVVSQVQYEVGRRTVRNSVGPAAPQSVPPHYFFRPATTTQNQVKPSGVMVADLGPPLGAATTKPIPMNTNKQNGHQIIDINTNPYAHHPHHQTQPSSVPYNSRVALDAKLMQAQSQFSTIGATVGTHRNIGTVQYGMS*
