# Supplementary material for: Genome-Wide Identification of MAPK, MAPKK, and MAPKKK Gene Families in Fagopyrum tataricum and Analysis of Their Expression Patterns Under Abiotic Stress
Source: Front Genet. 2022 Jun 17;13:894048. doi: 10.3389/fgene.2022.894048 (PMC9313540; doi:10.3389/fgene.2022.894048)
Supplement: Supplementary file 5 [file Table5.XLS]

## Sheet: Sheet1
	Dark-48	Blue-48	Red-48
FtMAPK1	4.79333	15.4867	10.78
FtMAPK2	1.69333	0.666667	0.81
FtMAPK3	34.3067	38.7567	40.8567
FtMAPK4	8.46333	8.74	9.65333
FtMAPK5	1.78667	1.55333	2.17667
FtMAPK6	11.6233	26.6733	23.1533
FtMAPK7	24.5233	24.0867	37.7167
FtMAPK8	18.95	17.3967	15.6533
FtMAPKK1	13.4733	10.6567	16.82
FtMAPKKK1	8.78	17.2533	11.6667
FtMAPKKK2	27.1133	20.41	21.2567
FtMAPKKK3	4.77333	2.17667	3.12
FtMAPKKK4	5.84333	10.16	5.95333
FtMAPKKK5	4.3	3.02	2.88
FtMAPKKK6	26.03	14.23	15.8767
FtMAPKKK7	1.44333	3.61333	2.90667
FtMAPKKK8	16.1833	12.1767	11.7
FtMAPKKK9	28.1633	24.1333	29.9767
FtMAPKKK10	1.34333	0.823333	1.50333
FtMAPKKK11	4.94667	5.32333	7.14667
FtMAPKKK12	10.78	13.4367	12.7767
FtMAPKKK13	0.293333	0.133333	0.21
FtMAPKKK14	13.9633	11.62	10.6433
FtMAPKKK15	12.0667	11.79	11.3933
FtMAPKKK16	7.74333	7.62667	8.19333
FtMAPKKK17	0.64	0.96	0.733333
FtMAPKKK18	96.9833	41.1233	77.1733
FtMAPKKK19	64.8967	56.6067	62.21
FtMAPKKK20	64.7033	36.19	58.17
FtMAPKKK21	2.59667	3.55667	3.03
FtMAPKKK22	41.9133	27.77	31.5767
FtMAPKKK23	10.56	4.72667	7.46333
FtMAPKKK24	1.90333	4.95667	2.00333
FtMAPKKK25	10.6833	4.48	8.57
FtMAPKKK26	52.2967	25.1367	33.67
FtMAPKKK27	29.3933	22.4133	27.3533
FtMAPKKK28	0.99	0.4	0.2
FtMAPKKK29	0	0	0
FtMAPKKK30	17.7233	15.8767	16.7467
FtMAPKKK31	12.6233	6.31667	9.77333
FtMAPKKK32	4.14	5.68667	4.66667
FtMAPKKK33	27.6933	33.48	28.9567
FtMAPKKK34	2.45	0.753333	0.466667
FtMAPKKK35	0.52	0.806667	1.14667
FtMAPKKK36	37.5133	13.9233	18.6467
FtMAPKKK37	15.84	15.1533	14.96
FtMAPKKK38	0	0	0
FtMAPKKK39	38.42	13.2433	18.9933
FtMAPKKK40	26.9733	25.9167	29.9
FtMAPKKK41	2.43333	4.52333	5.27333
FtMAPKKK42	0.533333	0.52	0.5
FtMAPKKK43	0.066	0	0.0633333
FtMAPKKK44	27.8733	18.2867	20.7867
FtMAPKKK45	2.48667	11.4867	3.06667
FtMAPKKK46	10.6667	7.67	8.95667
FtMAPKKK47	27.7	19.0633	24.1833
FtMAPKKK48	63.84	44.3333	45.9767
FtMAPKKK49	32.8433	28.9933	27.87
FtMAPKKK50	14.5	16.9867	11.6467
FtMAPKKK51	0.088	0.0866667	0
FtMAPKKK52	92.0767	51.84	64.7767
FtMAPKKK53	3.97	21.5367	8.27333
FtMAPKKK54	9.79	5.14667	5.26333
FtMAPKKK55	42.0433	31.5467	26.63
FtMAPKKK56	7.95667	6.22	7.54
