# Supplementary material for: Genome-Wide Identification of MAPK, MAPKK, and MAPKKK Gene Families in Fagopyrum tataricum and Analysis of Their Expression Patterns Under Abiotic Stress
Source: Front Genet. 2022 Jun 17;13:894048. doi: 10.3389/fgene.2022.894048 (PMC9313540; doi:10.3389/fgene.2022.894048)
Supplement: Supplementary file 6 [file Table3.XLS]

Chr1	13530479	13533732	Chr1	31384119	31388792	255,0,0
Chr1	10412918	10414264	Chr1	21302527	21304008	255,0,0
Chr1	52287734	52293278	Chr3	13873159	13878144	255,0,0
Chr1	50577138	50579285	Chr3	57280699	57284911	255,0,0
Chr1	21302527	21304008	Chr8	6211193	6212593	255,0,0
Chr1	31384119	31388792	Chr8	8065599	8069286	255,0,0
Chr1	10412918	10414264	Chr8	6211193	6212593	255,0,0
Chr1	13530479	13533732	Chr8	8065599	8069286	255,0,0
Chr3	1937950	1947131	Chr5	47072662	47081236	255,0,0
Chr3	51765432	51772019	Chr8	1231124	1234100	255,0,0
Chr5	51939303	51941681	Chr6	48122384	48124744	255,0,0
Chr5	51939303	51941681	Chr8	49471688	49475804	255,0,0
Chr6	533126	535504	Chr6	12814149	12817132	255,0,0
Chr6	48122384	48124744	Chr8	49471688	49475804	255,0,0
Chr1	10999875	11002436	Chr1	24568066	24570864
Chr1	11076793	11080738	Chr1	24594014	24597588
Chr1	11081615	11086848	Chr1	24598835	24601319
Chr1	11107784	11111070	Chr1	24613842	24615512
Chr1	11110807	11112921	Chr1	24628295	24631025
Chr1	11125967	11130544	Chr1	24667859	24671643
Chr1	11137709	11138710	Chr1	24682968	24683940
Chr1	11160938	11163040	Chr1	24715976	24717489
Chr1	11223311	11226827	Chr1	24765927	24769015
Chr1	11228848	11230449	Chr1	24781484	24783559
Chr1	11259092	11265448	Chr1	24810795	24816510
Chr1	11267885	11270618	Chr1	24829680	24832286
Chr1	11287698	11289343	Chr1	24866449	24868172
Chr1	11305296	11305773	Chr1	24894347	24894880
Chr1	11319200	11320805	Chr1	24925996	24928264
Chr1	11343086	11343631	Chr1	25036790	25037332
Chr1	11360866	11362091	Chr1	25096907	25098298
Chr1	11403668	11406117	Chr1	25113084	25115045
Chr1	11449232	11452263	Chr1	25132768	25134639
Chr1	11481739	11487152	Chr1	25186975	25189584
Chr1	11522425	11530086	Chr1	25321592	25328740
Chr1	11565670	11568370	Chr1	25360480	25364832
Chr1	11596713	11601142	Chr1	25431582	25433783
Chr1	11610333	11612048	Chr1	25589926	25591844
Chr1	11656816	11657075	Chr1	25625732	25627325
Chr1	11661647	11663243	Chr1	25721131	25723245
Chr1	11695974	11702181	Chr1	25739026	25741148
Chr1	11703192	11705373	Chr1	25866958	25869061
Chr1	11712909	11713996	Chr1	25870031	25871202
Chr1	11765411	11767039	Chr1	25942781	25944489
Chr1	11840351	11842007	Chr1	26088319	26090243
Chr1	11868774	11876149	Chr1	26172175	26179658
Chr1	11914234	11916396	Chr1	26184708	26186645
Chr1	11972328	11974123	Chr1	26212617	26217581
Chr1	11995949	11997181	Chr1	26283542	26284756
Chr1	12012437	12013767	Chr1	26299989	26303045
Chr1	12028815	12029102	Chr1	26327549	26328633
Chr1	12123566	12124000	Chr1	26506921	26507211
Chr1	12124602	12126316	Chr1	26507592	26509633
Chr1	12129407	12131264	Chr1	26514508	26516368
Chr1	12131665	12134398	Chr1	26516840	26519472
Chr1	12182377	12182898	Chr1	26569308	26569769
Chr1	12184370	12185410	Chr1	26570322	26571275
Chr1	12246613	12247663	Chr1	26639086	26639885
Chr1	5625140	5627002	Chr1	32701231	32702883
Chr1	5628795	5635464	Chr1	32780821	32786627
Chr1	5660211	5661846	Chr1	32961879	32965584
Chr1	5695584	5697076	Chr1	33050267	33051510
Chr1	5703818	5704772	Chr1	33170455	33171366
Chr1	5756256	5757079	Chr1	33487594	33488481
Chr1	5766906	5769073	Chr1	33632238	33634584
Chr1	5781849	5785919	Chr1	33641805	33646780
Chr1	5805563	5807126	Chr1	33723953	33725179
Chr1	5824170	5826140	Chr1	33841924	33843614
Chr1	5843352	5846713	Chr1	33852624	33855752
Chr1	5879419	5896199	Chr1	33961390	33977441
Chr1	5920494	5921900	Chr1	34060165	34061574
Chr1	5932628	5934481	Chr1	34110321	34112780
Chr1	5938488	5938955	Chr1	34124964	34125407
Chr1	5945483	5945863	Chr1	34173905	34174276
Chr1	5954174	5963986	Chr1	34197521	34205787
Chr1	5981042	5984876	Chr1	34228855	34230785
Chr1	5985592	5988612	Chr1	34247898	34249854
Chr1	5999358	5999876	Chr1	34358497	34359012
Chr1	6013592	6016627	Chr1	34427399	34430905
Chr1	6058227	6059189	Chr1	34575840	34576815
Chr1	6060846	6066559	Chr1	34581376	34584877
Chr1	6091011	6094006	Chr1	34842091	34844580
Chr1	6117617	6122807	Chr1	34856702	34861822
Chr1	12981377	12982558	Chr1	29830966	29832193
Chr1	12993064	12994316	Chr1	29892247	29893000
Chr1	13010836	13016059	Chr1	29911115	29915710
Chr1	13022715	13026368	Chr1	29991166	29994475
Chr1	13033005	13033874	Chr1	30008226	30009696
Chr1	13081801	13085407	Chr1	30037986	30041487
Chr1	13106366	13110271	Chr1	30072672	30077027
Chr1	13141536	13145379	Chr1	30092403	30096092
Chr1	13176619	13177473	Chr1	30272419	30273500
Chr1	13288548	13289403	Chr1	30395243	30396024
Chr1	13298237	13299928	Chr1	30409746	30411758
Chr1	13339137	13342931	Chr1	30450150	30454221
Chr1	13346602	13350436	Chr1	30470162	30474144
Chr1	13369851	13373139	Chr1	30598613	30602164
Chr1	13390285	13392240	Chr1	30604336	30608333
Chr1	13402815	13403339	Chr1	30658241	30658701
Chr1	13410826	13411437	Chr1	30971261	30973313
Chr1	13452487	13455708	Chr1	31081754	31084303
Chr1	13480161	13480884	Chr1	31148098	31151209
Chr1	13483586	13485748	Chr1	31363760	31366707
Chr1	13514223	13515933	Chr1	31374548	31376163
Chr1	13530479	13533732	Chr1	31384119	31388792
Chr1	13540449	13543812	Chr1	31442107	31445373
Chr1	13544169	13547534	Chr1	31445933	31449081
Chr1	20060868	20061698	Chr1	21995036	21996423
Chr1	20076808	20080508	Chr1	22066178	22068460
Chr1	20131173	20132728	Chr1	22118751	22120576
Chr1	20186416	20187978	Chr1	22156176	22158193
Chr1	20214437	20217248	Chr1	22188331	22191821
Chr1	20238847	20242543	Chr1	22192477	22196067
Chr1	20307977	20308720	Chr1	22251873	22252595
Chr1	20321875	20322708	Chr1	22257959	22258803
Chr1	20337051	20338270	Chr1	22637663	22639489
Chr1	20341111	20341998	Chr1	22696252	22696847
Chr1	20430623	20432976	Chr1	22916266	22918786
Chr1	20457497	20459740	Chr1	22956184	22959997
Chr1	20495592	20496896	Chr1	23023371	23024762
Chr1	20538982	20540070	Chr1	23050717	23051438
Chr1	20546506	20547588	Chr1	23127152	23128404
Chr1	20679125	20679796	Chr1	23182172	23183923
Chr1	20789919	20792926	Chr1	23263943	23267009
Chr1	20857350	20858192	Chr1	23322602	23323560
Chr1	20921489	20924522	Chr1	23360925	23363579
Chr1	1335194	1336529	Chr1	25454358	25455585
Chr1	1375057	1377467	Chr1	25585369	25587997
Chr1	1410602	1414262	Chr1	25856998	25860103
Chr1	1410602	1412117	Chr1	25857047	25860029
Chr1	1510212	1510742	Chr1	25960373	25960906
Chr1	1577848	1579831	Chr1	26116177	26121662
Chr1	1632824	1635564	Chr1	26212617	26217581
Chr1	1746673	1747347	Chr1	26327549	26328633
Chr1	1908673	1911837	Chr1	26516840	26519472
Chr1	2009950	2012607	Chr1	26578631	26580690
Chr1	2040964	2042303	Chr1	26580958	26583220
Chr1	2080660	2081427	Chr1	26639086	26639885
Chr1	15052017	15052778	Chr1	31912010	31912756
Chr1	15075755	15079617	Chr1	31942828	31946717
Chr1	15080992	15082531	Chr1	31947258	31948857
Chr1	15100126	15100968	Chr1	32027093	32028685
Chr1	15136410	15140817	Chr1	32051359	32061186
Chr1	15211580	15214294	Chr1	32250424	32252528
Chr1	15222708	15230582	Chr1	32258489	32265149
Chr1	15253788	15255949	Chr1	32266049	32268444
Chr1	15265663	15267189	Chr1	32288617	32289942
Chr1	15268925	15270606	Chr1	32290897	32293954
Chr1	1488796	1490115	Chr1	11755902	11761240
Chr1	1632824	1635564	Chr1	11972328	11974123
Chr1	1746673	1747347	Chr1	12028815	12029102
Chr1	1827418	1829414	Chr1	12082606	12084600
Chr1	1908673	1911837	Chr1	12131665	12134398
Chr1	1930868	1932705	Chr1	12177062	12178749
Chr1	2080660	2081427	Chr1	12246613	12247663
Chr1	43842714	43844847	Chr1	58852751	58855811
Chr1	43995789	43996221	Chr1	58963193	58963572
Chr1	44175291	44175792	Chr1	59220133	59222459
Chr1	44300687	44301826	Chr1	59264615	59265736
Chr1	44337069	44339087	Chr1	59330182	59332884
Chr1	44390330	44395670	Chr1	59529412	59538032
Chr1	9364481	9365290	Chr1	24524819	24525664
Chr1	9376427	9378264	Chr1	24497592	24500677
Chr1	9425033	9427695	Chr1	24439618	24442939
Chr1	9428475	9430882	Chr1	24434633	24438926
Chr1	9439658	9441952	Chr1	24325631	24326400
Chr1	9449786	9454669	Chr1	24274476	24276248
Chr1	9516792	9526741	Chr1	24187898	24195704
Chr1	9528209	9529677	Chr1	24186406	24187450
Chr1	9542686	9543635	Chr1	24152037	24153425
Chr1	9561766	9563168	Chr1	24086324	24087850
Chr1	9582141	9583737	Chr1	23894447	23896205
Chr1	9621837	9623883	Chr1	23835671	23837771
Chr1	9628109	9628614	Chr1	23832413	23833015
Chr1	9642398	9643609	Chr1	23787771	23789272
Chr1	9649989	9653331	Chr1	23773235	23775233
Chr1	9679710	9680924	Chr1	23715104	23715747
Chr1	9682464	9686592	Chr1	23698594	23701736
Chr1	9691373	9693463	Chr1	23673850	23675732
Chr1	9719076	9720480	Chr1	23655292	23656029
Chr1	9724878	9725972	Chr1	23644622	23645890
Chr1	9863443	9864034	Chr1	23545763	23546323
Chr1	9871492	9876805	Chr1	23535336	23542485
Chr1	9923428	9926584	Chr1	23482116	23484656
Chr1	9936764	9938571	Chr1	23431554	23434627
Chr1	10010191	10011186	Chr1	23398572	23399310
Chr1	13656411	13659235	Chr1	28807223	28810500
Chr1	13664361	13672045	Chr1	28783949	28789550
Chr1	13673906	13678257	Chr1	28779591	28782668
Chr1	13679092	13680652	Chr1	28723810	28725749
Chr1	13712684	13715069	Chr1	28608093	28610235
Chr1	13732060	13734717	Chr1	28593555	28596224
Chr1	13768662	13771428	Chr1	28581738	28585135
Chr1	13780801	13781476	Chr1	28499652	28500507
Chr1	13799223	13802880	Chr1	28340617	28343848
Chr1	13815926	13817519	Chr1	28258586	28259762
Chr1	13818285	13821312	Chr1	28247909	28249489
Chr1	13912251	13916938	Chr1	28172632	28176341
Chr1	13999167	14002164	Chr1	28104148	28106626
Chr1	14006795	14008789	Chr1	28000689	28003032
Chr1	14060150	14061682	Chr1	27947948	27949413
Chr1	14178748	14181807	Chr1	27803804	27804940
Chr1	14212174	14212857	Chr1	27722873	27723989
Chr1	14229213	14231857	Chr1	27653902	27656222
Chr1	14266942	14267895	Chr1	27539693	27540795
Chr1	14278395	14279125	Chr1	27455906	27456447
Chr1	14320192	14322079	Chr1	27349821	27352155
Chr1	14328597	14335395	Chr1	27195746	27203321
Chr1	14370671	14374227	Chr1	27178337	27179656
Chr1	14384744	14388637	Chr1	27124325	27127565
Chr1	14389186	14390887	Chr1	27115883	27117719
Chr1	14414347	14417983	Chr1	27093557	27098054
Chr1	14463873	14466318	Chr1	26976508	26977656
Chr1	14483108	14486329	Chr1	26972478	26975718
Chr1	14500110	14501375	Chr1	26955910	26957354
Chr1	14523272	14524623	Chr1	26925060	26925990
Chr1	14530828	14531961	Chr1	26914593	26916155
Chr1	14789197	14790349	Chr1	26901093	26902106
Chr1	15031190	15031993	Chr1	26769380	26770057
Chr1	44946229	44946925	Chr1	63382555	63384036
Chr1	44990279	44991368	Chr1	63356216	63358185
Chr1	45057046	45061183	Chr1	63333508	63337402
Chr1	45144477	45145888	Chr1	63284590	63286010
Chr1	45302632	45304922	Chr1	63182892	63185432
Chr1	45358537	45361130	Chr1	63071136	63073443
Chr1	45362498	45364500	Chr1	63027929	63031628
Chr1	45473545	45474878	Chr1	62988618	62989503
Chr1	45524323	45528290	Chr1	62896026	62898377
Chr1	45624235	45628118	Chr1	62647392	62649865
Chr1	45628419	45630353	Chr1	62646329	62646766
Chr1	45634575	45638744	Chr1	62641979	62644366
Chr1	45756251	45758206	Chr1	62617417	62620115
Chr1	10261844	10268294	Chr1	21599643	21604350
Chr1	10272256	10274530	Chr1	21591718	21593594
Chr1	10316961	10318164	Chr1	21519850	21520923
Chr1	10345047	10347883	Chr1	21431212	21434412
Chr1	10386855	10389428	Chr1	21383627	21385183
Chr1	10401543	10405589	Chr1	21337834	21340588
Chr1	10412918	10414264	Chr1	21302527	21304008
Chr1	10429483	10430988	Chr1	21260072	21262137
Chr1	10579914	10582895	Chr1	21087386	21089142
Chr1	10614264	10624422	Chr1	21004356	21013845
Chr1	10627924	10629624	Chr1	20995670	20997615
Chr1	7519776	7522036	Chr1	10975260	10977040
Chr1	7574900	7576272	Chr1	10945615	10946879
Chr1	7632316	7633559	Chr1	10905735	10907799
Chr1	7634881	7638120	Chr1	10895991	10902512
Chr1	7689347	7690018	Chr1	10868260	10868968
Chr1	7738125	7738358	Chr1	10820442	10820770
Chr1	7767107	7769808	Chr1	10749971	10751915
Chr1	7804783	7806039	Chr1	10656138	10657334
Chr1	8024854	8026514	Chr1	10579914	10582895
Chr1	12793714	12798406	Chr1	29276879	29279840
Chr1	12838767	12841097	Chr1	29238520	29239628
Chr1	12857782	12858553	Chr1	29219218	29219895
Chr1	12913883	12919074	Chr1	29017038	29022174
Chr1	12925341	12926405	Chr1	29001890	29003152
Chr1	12931414	12933864	Chr1	28961249	28963241
Chr1	66823651	66824074	Chr1	67408220	67408460
Chr1	66830984	66831406	Chr1	67330543	67330971
Chr1	66832484	66832706	Chr1	67329243	67330097
Chr1	66834385	66834671	Chr1	67327288	67327559
Chr1	67059234	67061331	Chr1	67299632	67302261
Chr1	67162386	67165186	Chr1	67286642	67288784
Chr1	47721023	47722150	Chr3	38745084	38746959
Chr1	47836422	47840113	Chr3	38997490	39000313
Chr1	47989253	47989899	Chr3	39119345	39120065
Chr1	48015503	48018275	Chr3	39246392	39249603
Chr1	48047830	48048438	Chr3	39277047	39277874
Chr1	48054377	48056256	Chr3	39300422	39302280
Chr1	48057940	48062847	Chr3	39311358	39316680
Chr1	48068385	48073377	Chr3	39320502	39328388
Chr1	48120832	48123428	Chr3	39388842	39392528
Chr1	48140767	48141423	Chr3	39414179	39414811
Chr1	48181098	48185351	Chr3	39424408	39428196
Chr1	48188401	48192059	Chr3	39432963	39437867
Chr1	48208198	48210388	Chr3	39459276	39462021
Chr1	48306622	48307047	Chr3	39598645	39599025
Chr1	48325193	48329374	Chr3	39613411	39614875
Chr1	48360354	48362713	Chr3	39715388	39717529
Chr1	48427781	48432718	Chr3	39727469	39731721
Chr1	48563647	48565023	Chr3	39825376	39828819
Chr1	48627447	48629902	Chr3	39849243	39851545
Chr1	48730796	48732335	Chr3	39923713	39925184
Chr1	48738420	48741371	Chr3	39957553	39961886
Chr1	48787712	48789525	Chr3	40035515	40044801
Chr1	48821307	48823223	Chr3	40067401	40069039
Chr1	48850530	48852268	Chr3	40079460	40081220
Chr1	48852026	48857364	Chr3	40080934	40086348
Chr1	48863595	48866368	Chr3	40110222	40113378
Chr1	48884337	48887803	Chr3	40124464	40127107
Chr1	49009961	49011302	Chr3	40171470	40172983
Chr1	49015499	49016771	Chr3	40175508	40176785
Chr1	49045327	49045815	Chr3	40189966	40190448
Chr1	49233091	49238111	Chr3	40251654	40257272
Chr1	49293827	49295674	Chr3	40259688	40262032
Chr1	49296438	49301062	Chr3	40271393	40276085
Chr1	49378245	49381389	Chr3	40280405	40284249
Chr1	49432186	49433124	Chr3	40373983	40374770
Chr1	49472024	49473185	Chr3	40426804	40427995
Chr1	49506706	49507008	Chr3	40446085	40446408
Chr1	49525959	49528805	Chr3	40489668	40492108
Chr1	1930868	1932705	Chr3	7735106	7737708
Chr1	2105893	2108658	Chr3	7922506	7925448
Chr1	2191416	2197948	Chr3	8017969	8019303
Chr1	2222673	2226318	Chr3	8070275	8073822
Chr1	2268265	2272299	Chr3	8168936	8174050
Chr1	2272643	2274383	Chr3	8174359	8176057
Chr1	2311496	2314164	Chr3	8180126	8182519
Chr1	2394960	2396885	Chr3	8258332	8260389
Chr1	2451406	2454194	Chr3	8384701	8387114
Chr1	2461963	2464248	Chr3	8399566	8401594
Chr1	2465872	2470382	Chr3	8416378	8421586
Chr1	2471902	2474468	Chr3	8431480	8433653
Chr1	2489133	2490008	Chr3	8437975	8441202
Chr1	2508215	2509930	Chr3	8458170	8459501
Chr1	2555128	2557174	Chr3	8525317	8527785
Chr1	2631867	2633333	Chr3	8540066	8541380
Chr1	2652071	2652926	Chr3	8599139	8599692
Chr1	2745007	2748241	Chr3	8604432	8608210
Chr1	2777471	2779367	Chr3	8610952	8611963
Chr1	2810303	2811430	Chr3	8834249	8835401
Chr1	2925634	2926224	Chr3	8891764	8895996
Chr1	3075513	3078616	Chr3	9009992	9013493
Chr1	3103582	3105663	Chr3	9165882	9169895
Chr1	3130178	3132560	Chr3	9193822	9195382
Chr1	3133779	3135541	Chr3	9203103	9204609
Chr1	3198086	3201791	Chr3	9227080	9229888
Chr1	3231106	3233757	Chr3	9245506	9248814
Chr1	3264335	3265082	Chr3	9263877	9271619
Chr1	16176190	16180404	Chr3	48617476	48621018
Chr1	16180815	16184670	Chr3	48705433	48709692
Chr1	16208767	16209865	Chr3	48738629	48739956
Chr1	16218873	16219865	Chr3	48754968	48757552
Chr1	16269071	16272066	Chr3	48851326	48854362
Chr1	16330708	16331595	Chr3	48870514	48871423
Chr1	16350516	16352068	Chr3	48914913	48917673
Chr1	16362875	16364417	Chr3	48931609	48933145
Chr1	16409720	16410880	Chr3	48958659	48959834
Chr1	16419188	16424011	Chr3	48968496	48972384
Chr1	16446518	16447602	Chr3	48990999	48992410
Chr1	16577044	16581531	Chr3	49035816	49040182
Chr1	16586865	16589999	Chr3	49100013	49101421
Chr1	16649519	16651772	Chr3	49147535	49149877
Chr1	16653460	16656872	Chr3	49153842	49157441
Chr1	16734931	16735266	Chr3	49165657	49166013
Chr1	16747322	16747618	Chr3	49167041	49167313
Chr1	16788906	16789249	Chr3	49169386	49169739
Chr1	16825398	16826676	Chr3	49306116	49309558
Chr1	16830402	16835170	Chr3	49377692	49381488
Chr1	16865687	16866820	Chr3	49575993	49576952
Chr1	16924791	16926868	Chr3	49625690	49628126
Chr1	15547323	15550168	Chr3	46726660	46730723
Chr1	15562149	15565677	Chr3	46754081	46757026
Chr1	15627581	15627931	Chr3	46776963	46777507
Chr1	15632235	15636978	Chr3	46780190	46783879
Chr1	15650261	15653961	Chr3	46859536	46862560
Chr1	15659143	15663202	Chr3	46862928	46865192
Chr1	15674558	15676194	Chr3	46915307	46918176
Chr1	15709459	15710971	Chr3	46993248	46998546
Chr1	15739393	15740551	Chr3	47099630	47100195
Chr1	15751030	15753559	Chr3	47171046	47174048
Chr1	15755060	15758094	Chr3	47204382	47207082
Chr1	15775515	15777764	Chr3	47298929	47300559
Chr1	15818091	15818396	Chr3	47444484	47445110
Chr1	15862645	15866591	Chr3	47538968	47543290
Chr1	15908385	15910426	Chr3	47609005	47611361
Chr1	15976845	15981789	Chr3	47636563	47641696
Chr1	15991174	15992197	Chr3	47663508	47664360
Chr1	5775593	5777472	Chr3	55590929	55592681
Chr1	5807961	5811606	Chr3	55598675	55602281
Chr1	5843352	5846713	Chr3	55687519	55689263
Chr1	5901167	5903913	Chr3	55709562	55712370
Chr1	5904800	5906749	Chr3	55719290	55721691
Chr1	5938488	5938955	Chr3	55771482	55771973
Chr1	5945483	5945863	Chr3	55788844	55789209
Chr1	5968712	5971296	Chr3	55809590	55812445
Chr1	5975321	5975908	Chr3	55835906	55836407
Chr1	5999358	5999876	Chr3	55888583	55889023
Chr1	6056000	6057055	Chr3	56004377	56005352
Chr1	6058227	6059189	Chr3	56023774	56024762
Chr1	6076651	6077085	Chr3	56035803	56036246
Chr1	6104837	6107152	Chr3	56150777	56154812
Chr1	6145769	6148662	Chr3	56233474	56238760
Chr1	21040489	21046331	Chr3	52414110	52419079
Chr1	21090944	21094526	Chr3	52510207	52514021
Chr1	21143562	21149022	Chr3	52562207	52569726
Chr1	21188384	21189322	Chr3	52616201	52616974
Chr1	21276551	21287038	Chr3	52687715	52699053
Chr1	21431212	21434412	Chr3	52715633	52718347
Chr1	21549197	21554904	Chr3	52755628	52761108
Chr1	21567842	21568776	Chr3	52770387	52771702
Chr1	21730712	21733706	Chr3	52820431	52823883
Chr1	21735637	21736749	Chr3	52830396	52831559
Chr1	21847241	21849238	Chr3	52897795	52899750
Chr1	21850841	21852802	Chr3	52901837	52903822
Chr1	21866405	21868378	Chr3	52907794	52909791
Chr1	21896653	21902461	Chr3	52918614	52924351
Chr1	961901	967578	Chr3	6907948	6909381
Chr1	1052112	1052694	Chr3	7045956	7047757
Chr1	1127018	1130943	Chr3	7177386	7181636
Chr1	1159712	1163956	Chr3	7319212	7322741
Chr1	1263048	1266596	Chr3	7421100	7424229
Chr1	1272487	1277496	Chr3	7454026	7455773
Chr1	1382408	1388405	Chr3	7497814	7499728
Chr1	1415150	1419655	Chr3	7512142	7516952
Chr1	1431272	1434342	Chr3	7519509	7522445
Chr1	1458889	1460951	Chr3	7535787	7539282
Chr1	1488796	1490115	Chr3	7540973	7542183
Chr1	1510212	1510742	Chr3	7552576	7553016
Chr1	1604913	1606990	Chr3	7560466	7563083
Chr1	1615404	1619027	Chr3	7654995	7659477
Chr1	5014715	5021488	Chr3	20665201	20672123
Chr1	5047486	5048917	Chr3	20700128	20701788
Chr1	5171761	5177100	Chr3	20733471	20737006
Chr1	5194873	5197965	Chr3	20738669	20742368
Chr1	5222177	5224293	Chr3	20765410	20768547
Chr1	5243132	5245374	Chr3	20826561	20828721
Chr1	5340157	5340621	Chr3	21271996	21272493
Chr1	5380981	5384910	Chr3	21403018	21406527
Chr1	5427846	5432171	Chr3	21428704	21433183
Chr1	5440962	5443697	Chr3	21474424	21476677
Chr1	5459612	5463479	Chr3	21505589	21507156
Chr1	5468131	5470633	Chr3	22088371	22092219
Chr1	31674082	31675889	Chr3	55314636	55317602
Chr1	31715428	31715926	Chr3	55322796	55323260
Chr1	31742128	31747504	Chr3	55341158	55346799
Chr1	31824851	31826219	Chr3	55355480	55358214
Chr1	31836236	31840170	Chr3	55362929	55366172
Chr1	31874751	31875403	Chr3	55367685	55368210
Chr1	32132235	32135544	Chr3	55428097	55433322
Chr1	32250424	32252528	Chr3	55481153	55482953
Chr1	32340569	32341412	Chr3	55499941	55501459
Chr1	32419931	32423624	Chr3	55521545	55524164
Chr1	32710861	32711400	Chr3	55535656	55536207
Chr1	52255641	52257262	Chr3	13795915	13797406
Chr1	52287734	52293278	Chr3	13873159	13878144
Chr1	52394180	52397639	Chr3	14108263	14112923
Chr1	52618812	52622119	Chr3	14283292	14284496
Chr1	52649150	52651754	Chr3	14332037	14334402
Chr1	52692638	52693456	Chr3	14388777	14389717
Chr1	52719098	52721334	Chr3	14405852	14406443
Chr1	52746252	52748384	Chr3	14445133	14448610
Chr1	52972359	52976340	Chr3	14746052	14753170
Chr1	53115665	53123150	Chr3	15059426	15066911
Chr1	53135544	53141301	Chr3	15090936	15097582
Chr1	16962213	16965329	Chr3	40312476	40314453
Chr1	16995204	16997043	Chr3	40373983	40374770
Chr1	17017921	17019657	Chr3	40507691	40509236
Chr1	17036044	17036655	Chr3	40543810	40544502
Chr1	17049001	17051614	Chr3	40583290	40587581
Chr1	17064644	17067354	Chr3	40711510	40713376
Chr1	17071602	17072979	Chr3	40714181	40717028
Chr1	17074787	17077373	Chr3	40722998	40726108
Chr1	17089984	17092843	Chr3	40752391	40755855
Chr1	17101699	17105358	Chr3	40781437	40783987
Chr1	6642908	6643383	Chr3	51685498	51688136
Chr1	6644505	6647305	Chr3	51688888	51691979
Chr1	6658994	6660281	Chr3	51703513	51706669
Chr1	6847945	6849937	Chr3	51833141	51834852
Chr1	6850455	6852620	Chr3	51846209	51848371
Chr1	6931384	6932861	Chr3	51946501	51948003
Chr1	6951630	6958011	Chr3	51967393	51970309
Chr1	6984896	6985480	Chr3	52038929	52039519
Chr1	6997009	6998306	Chr3	52065309	52067692
Chr1	7021470	7025456	Chr3	52212151	52213049
Chr1	15856903	15859214	Chr3	47955165	47958792
Chr1	15998383	15999615	Chr3	47979582	47981550
Chr1	16004783	16005462	Chr3	48003484	48005062
Chr1	16015969	16021247	Chr3	48025560	48030142
Chr1	16025387	16031547	Chr3	48037940	48041554
Chr1	16050769	16055857	Chr3	48154204	48158788
Chr1	16061020	16063644	Chr3	48188896	48191534
Chr1	16064675	16070745	Chr3	48192361	48198630
Chr1	16077712	16081900	Chr3	48217727	48222906
Chr1	11076793	11080738	Chr3	51334696	51336855
Chr1	11125967	11130544	Chr3	51396698	51402013
Chr1	11160938	11163040	Chr3	51444849	51447406
Chr1	11188758	11190542	Chr3	51460879	51462868
Chr1	11223311	11226827	Chr3	51475482	51480365
Chr1	11360866	11362091	Chr3	51513384	51514635
Chr1	11367355	11370137	Chr3	51525697	51532854
Chr1	11580503	11583915	Chr3	51577869	51581355
Chr1	11635806	11637409	Chr3	51607466	51608573
Chr1	49785342	49786744	Chr3	40492360	40493916
Chr1	49806160	49807686	Chr3	40507691	40509236
Chr1	49856555	49858589	Chr3	40569962	40571945
Chr1	49931636	49936198	Chr3	40629010	40632466
Chr1	49967210	49967768	Chr3	40659475	40661424
Chr1	49976122	49980431	Chr3	40670842	40674418
Chr1	49981871	49983961	Chr3	40677431	40679854
Chr1	50000054	50002922	Chr3	40722998	40726108
Chr1	30025907	30027996	Chr3	55090229	55091792
Chr1	30298400	30298942	Chr3	55143165	55143620
Chr1	30395243	30396024	Chr3	55155785	55156530
Chr1	30417138	30417662	Chr3	55165814	55168719
Chr1	30423135	30423659	Chr3	55221434	55221966
Chr1	30461936	30463205	Chr3	55262155	55263336
Chr1	30474870	30476687	Chr3	55271726	55273236
Chr1	30507015	30509247	Chr3	55281875	55283374
Chr1	24588273	24592531	Chr3	51328989	51332910
Chr1	24594014	24597588	Chr3	51334696	51336855
Chr1	24616400	24617429	Chr3	51388098	51388905
Chr1	24667859	24671643	Chr3	51396698	51402013
Chr1	24715976	24717489	Chr3	51444849	51447406
Chr1	24765927	24769015	Chr3	51475482	51480365
Chr1	25032756	25034507	Chr3	51502954	51504141
Chr1	25096907	25098298	Chr3	51513384	51514635
Chr1	51204956	51209115	Chr3	12217465	12220765
Chr1	51222631	51231335	Chr3	12384658	12387326
Chr1	51344213	51348653	Chr3	12513500	12517235
Chr1	51413166	51414152	Chr3	12562982	12563914
Chr1	51513711	51517853	Chr3	12599259	12602975
Chr1	51595689	51597728	Chr3	12657239	12658650
Chr1	51597333	51600112	Chr3	12658274	12660926
Chr1	16962213	16962737	Chr3	49882724	49883298
Chr1	16998454	17000934	Chr3	49922497	49924729
Chr1	17010469	17012056	Chr3	50096582	50098308
Chr1	17017921	17019657	Chr3	50134182	50135960
Chr1	17049001	17051614	Chr3	50223908	50226910
Chr1	17074787	17077373	Chr3	50315513	50317160
Chr1	17089984	17092843	Chr3	50330478	50333114
Chr1	34079845	34083494	Chr3	55745031	55749172
Chr1	34124964	34125407	Chr3	55771482	55771973
Chr1	34173905	34174276	Chr3	55788844	55789209
Chr1	34290075	34290776	Chr3	55861789	55862424
Chr1	34358497	34359012	Chr3	55888583	55889023
Chr1	34575840	34576815	Chr3	56023774	56024762
Chr1	34863587	34868604	Chr3	56193705	56197868
Chr1	48049157	48049625	Chr3	11856409	11856756
Chr1	48057940	48062847	Chr3	11863450	11868665
Chr1	48120832	48123428	Chr3	11899025	11902311
Chr1	48140767	48141423	Chr3	11947314	11947898
Chr1	48210483	48212449	Chr3	11979732	11983106
Chr1	48306622	48307047	Chr3	12016907	12017308
Chr1	27722873	27723989	Chr3	54410486	54411412
Chr1	27738377	27741393	Chr3	54413843	54417411
Chr1	27763886	27767796	Chr3	54452457	54456256
Chr1	27794189	27794937	Chr3	54495161	54495801
Chr1	27980852	27983391	Chr3	54571244	54574617
Chr1	28005852	28007567	Chr3	54607742	54609385
Chr1	12277299	12278458	Chr3	54822988	54827869
Chr1	12297759	12299928	Chr3	54859865	54861971
Chr1	12314269	12315594	Chr3	54908277	54909320
Chr1	12325237	12329778	Chr3	54928087	54931687
Chr1	12342474	12347610	Chr3	54944328	54949779
Chr1	12353975	12354696	Chr3	54991233	54992297
Chr1	54576761	54579327	Chr3	31262557	31264932
Chr1	54704161	54705261	Chr3	31323682	31324764
Chr1	54853378	54854250	Chr3	31415098	31416857
Chr1	54898769	54903601	Chr3	31442797	31449114
Chr1	54997584	55002386	Chr3	31601811	31606798
Chr1	55083383	55084823	Chr3	31787421	31790207
Chr1	51927321	51927878	Chr3	35817470	35818093
Chr1	52017853	52021455	Chr3	35663505	35666617
Chr1	52076751	52078418	Chr3	35467840	35469753
Chr1	52112088	52116020	Chr3	35427016	35431009
Chr1	52135888	52140553	Chr3	35407228	35412490
Chr1	52209861	52210583	Chr3	35346299	35347069
Chr1	52255641	52257262	Chr3	35319301	35320834
Chr1	52263156	52266043	Chr3	35297406	35300492
Chr1	52448408	52451964	Chr3	35075462	35078448
Chr1	52457930	52458775	Chr3	35059842	35060852
Chr1	52567601	52580665	Chr3	35024547	35036310
Chr1	52618812	52622119	Chr3	34912185	34912823
Chr1	52649150	52651754	Chr3	34892926	34895450
Chr1	52692638	52693456	Chr3	34865486	34866433
Chr1	52719098	52721334	Chr3	34846334	34846821
Chr1	52788255	52789669	Chr3	34738090	34742099
Chr1	52889636	52891412	Chr3	34606749	34608345
Chr1	52976511	52978271	Chr3	34563848	34567412
Chr1	52976656	52979466	Chr3	34563848	34567611
Chr1	52994112	53003670	Chr3	34480079	34486909
Chr1	53141873	53146702	Chr3	34466265	34471031
Chr1	53190850	53193760	Chr3	34347963	34352634
Chr1	53196577	53198661	Chr3	34301089	34303492
Chr1	53226512	53231741	Chr3	34294177	34299049
Chr1	53306636	53309546	Chr3	34263499	34266016
Chr1	53325756	53333640	Chr3	34244031	34248738
Chr1	53338497	53343903	Chr3	34024935	34030383
Chr1	50764051	50767181	Chr3	38663641	38666790
Chr1	50788930	50795385	Chr3	38550929	38555964
Chr1	50808366	50809532	Chr3	38510442	38511629
Chr1	50846136	50848485	Chr3	38417179	38419198
Chr1	50850592	50853642	Chr3	38354014	38358126
Chr1	50889017	50890368	Chr3	38297827	38299184
Chr1	51008719	51009996	Chr3	38071212	38072846
Chr1	51068930	51072459	Chr3	38032149	38035325
Chr1	51076301	51084263	Chr3	37991897	38000483
Chr1	51104626	51107667	Chr3	37982701	37985905
Chr1	51108479	51111611	Chr3	37946525	37949150
Chr1	51204956	51209115	Chr3	37906300	37909909
Chr1	51222631	51231335	Chr3	37464951	37467380
Chr1	51300507	51303333	Chr3	37460406	37463086
Chr1	51307025	51309509	Chr3	37449667	37452576
Chr1	51344213	51348653	Chr3	37188203	37193915
Chr1	51529111	51530706	Chr3	37151673	37152947
Chr1	51595689	51597728	Chr3	36976119	36977303
Chr1	51597333	51600112	Chr3	36974386	36976410
Chr1	51644649	51647322	Chr3	36918599	36919215
Chr1	51727611	51731163	Chr3	36732113	36734366
Chr1	50212709	50217982	Chr3	57507083	57513462
Chr1	50321355	50323616	Chr3	57436694	57438942
Chr1	50347259	50348443	Chr3	57389694	57392516
Chr1	50361163	50364679	Chr3	57362501	57366746
Chr1	50513245	50516801	Chr3	57329958	57333620
Chr1	50521448	50523035	Chr3	57314596	57319288
Chr1	50575502	50576794	Chr3	57284586	57286706
Chr1	50577138	50579285	Chr3	57280699	57284911
Chr1	50582403	50585312	Chr3	57240466	57241230
Chr1	50593212	50594876	Chr3	57220048	57222654
Chr1	50612502	50613976	Chr3	57086936	57088378
Chr1	9941648	9944225	Chr3	53046593	53049206
Chr1	9971217	9974586	Chr3	53032719	53035953
Chr1	10052574	10053161	Chr3	53027663	53028314
Chr1	10123923	10128512	Chr3	52974037	52976590
Chr1	10185828	10187383	Chr3	52918614	52924351
Chr1	10204475	10206508	Chr3	52907794	52909791
Chr1	10241444	10244013	Chr3	52894414	52896562
Chr1	10299252	10300857	Chr3	52806957	52808189
Chr1	10345047	10347883	Chr3	52715633	52718347
Chr1	10372447	10375226	Chr3	52562207	52569726
Chr1	50719538	50725814	Chr3	11399171	11405813
Chr1	50788930	50795385	Chr3	11269044	11273955
Chr1	50846136	50848485	Chr3	11202094	11203918
Chr1	50850592	50853642	Chr3	11190277	11193653
Chr1	50863350	50867420	Chr3	11155724	11158517
Chr1	50889017	50890368	Chr3	11112729	11113806
Chr1	50926169	50928095	Chr3	11094322	11096425
Chr1	50957885	50963622	Chr3	10961861	10967690
Chr1	51076301	51084263	Chr3	10922489	10932688
Chr1	6145769	6148662	Chr3	2591298	2597887
Chr1	6308070	6308546	Chr3	2485430	2486420
Chr1	6330651	6331941	Chr3	2424390	2425725
Chr1	6368885	6370917	Chr3	2348460	2350147
Chr1	6373009	6374961	Chr3	2319498	2323054
Chr1	6388512	6395112	Chr3	2165270	2170417
Chr1	6400754	6401289	Chr3	2150396	2151069
Chr1	6417873	6419456	Chr3	2061539	2063750
Chr1	6437204	6438135	Chr3	2028248	2028571
Chr1	6476714	6479601	Chr3	1909398	1910918
Chr1	59360651	59363211	Chr3	4208659	4211120
Chr1	59366056	59368782	Chr3	4205665	4206919
Chr1	59370522	59370792	Chr3	4119143	4126821
Chr1	59407369	59408761	Chr3	4112622	4116799
Chr1	59410768	59413682	Chr3	4108134	4111151
Chr1	59414865	59415395	Chr3	4106861	4107409
Chr1	59620762	59625301	Chr3	3950485	3959231
Chr1	10574037	10576400	Chr3	52443606	52446355
Chr1	10598423	10605986	Chr3	52427319	52435523
Chr1	10749971	10751915	Chr3	52405447	52407476
Chr1	10808656	10809039	Chr3	52348024	52348578
Chr1	10887527	10889510	Chr3	52274214	52276951
Chr1	10942831	10943277	Chr3	52239715	52240170
Chr1	10945615	10946879	Chr3	52225547	52227043
Chr1	2925634	2930055	Chr5	8125161	8129097
Chr1	3094566	3096377	Chr5	8270654	8272012
Chr1	3114118	3115551	Chr5	8280971	8282258
Chr1	3154752	3157011	Chr5	8371592	8373820
Chr1	3231106	3233757	Chr5	8414049	8418099
Chr1	3309299	3310564	Chr5	8439210	8439614
Chr1	3383740	3385081	Chr5	8504343	8505843
Chr1	3406629	3409673	Chr5	8509817	8511142
Chr1	3595562	3596800	Chr5	8607608	8609184
Chr1	3625830	3629420	Chr5	8634449	8637744
Chr1	3645110	3647494	Chr5	8643699	8647188
Chr1	3649522	3653468	Chr5	8668844	8672715
Chr1	3695873	3697372	Chr5	8685883	8687307
Chr1	3725823	3727529	Chr5	8760679	8762396
Chr1	3759798	3763804	Chr5	8788459	8794411
Chr1	3769401	3773729	Chr5	8799882	8804312
Chr1	3964348	3967247	Chr5	8805531	8807348
Chr1	2222673	2226318	Chr5	7132690	7136829
Chr1	2272643	2274383	Chr5	7199698	7201579
Chr1	2287771	2288915	Chr5	7214890	7216026
Chr1	2394960	2396885	Chr5	7256021	7258017
Chr1	2412900	2413988	Chr5	7336134	7337437
Chr1	2465872	2470382	Chr5	7399042	7401894
Chr1	2471902	2474468	Chr5	7419828	7423067
Chr1	2508215	2509930	Chr5	7506655	7507826
Chr1	2555128	2557174	Chr5	7571556	7573760
Chr1	2585007	2585522	Chr5	7619589	7620078
Chr1	49795591	49799549	Chr5	15644028	15646603
Chr1	49923688	49926820	Chr5	15686851	15690550
Chr1	49967210	49967768	Chr5	15691915	15692578
Chr1	49987826	49990773	Chr5	15801802	15802788
Chr1	50052783	50055116	Chr5	15822048	15822920
Chr1	50150070	50151837	Chr5	15903275	15904210
Chr1	50189600	50190493	Chr5	15917320	15918159
Chr1	1044872	1045135	Chr5	951945	952187
Chr1	1081487	1083316	Chr5	851633	853892
Chr1	1140450	1143572	Chr5	820637	823853
Chr1	1153496	1157258	Chr5	769694	773404
Chr1	1183899	1185936	Chr5	747453	749444
Chr1	1208495	1211030	Chr5	723695	728335
Chr1	1301381	1302069	Chr5	702824	703561
Chr1	1375057	1377467	Chr5	668284	672508
Chr1	1398887	1402589	Chr5	650685	654493
Chr1	1410602	1414262	Chr5	585511	589515
Chr1	1428916	1430640	Chr5	553268	554001
Chr1	1434555	1436930	Chr5	500496	502728
Chr1	1492582	1495157	Chr5	480936	483622
Chr1	1573721	1577111	Chr5	419767	426981
Chr1	1642008	1642633	Chr5	318683	319487
Chr1	1656435	1659823	Chr5	297044	300781
Chr1	1681990	1684970	Chr5	266998	269563
Chr1	1892156	1894080	Chr5	231656	233697
Chr1	1972166	1981779	Chr5	180983	191222
Chr1	2023284	2026832	Chr5	143852	147020
Chr1	2080660	2081427	Chr5	94007	94993
Chr1	2105893	2108658	Chr5	86313	88752
Chr1	45524323	45528290	Chr5	6940034	6942025
Chr1	45624235	45628118	Chr5	6841723	6845109
Chr1	45628419	45630353	Chr5	6831147	6832265
Chr1	45634575	45638744	Chr5	6827939	6829816
Chr1	45808700	45810703	Chr5	6809753	6811680
Chr1	46390725	46396006	Chr5	6770328	6772898
Chr1	46838659	46839884	Chr5	6712966	6714420
Chr1	46893134	46905746	Chr5	6661163	6670000
Chr1	47183875	47188239	Chr5	6635397	6637585
Chr1	2841911	2843897	Chr5	8205216	8207865
Chr1	2893268	2894749	Chr5	8147286	8148215
Chr1	2899537	2901305	Chr5	8141281	8143487
Chr1	2919517	2920012	Chr5	8130260	8130688
Chr1	2925634	2926224	Chr5	8128513	8129097
Chr1	2994528	2998260	Chr5	8051088	8054926
Chr1	2999117	3001930	Chr5	8026362	8027552
Chr1	3039385	3040787	Chr5	7990242	7991798
Chr1	25585369	25587997	Chr5	668284	672508
Chr1	25856998	25860103	Chr5	585511	589515
Chr1	25870031	25871202	Chr5	551050	552084
Chr1	26184708	26186645	Chr5	406867	409964
Chr1	26249385	26260295	Chr5	251001	255316
Chr1	26352881	26355208	Chr5	238441	241526
Chr1	26570322	26571275	Chr5	179165	180142
Chr1	26578631	26580690	Chr5	143852	147020
Chr1	26639086	26639885	Chr5	94007	94993
Chr1	62754144	62756831	Chr5	6957652	6960501
Chr1	62879350	62885407	Chr5	6942869	6955202
Chr1	62896026	62898377	Chr5	6940034	6942025
Chr1	63333508	63337402	Chr5	6875409	6880293
Chr1	63356216	63358185	Chr5	6870550	6871020
Chr1	63518347	63518902	Chr5	6869544	6870167
Chr1	63576349	63577370	Chr5	6858268	6860204
Chr1	61830389	61833491	Chr6	20549244	20553880
Chr1	61836171	61839807	Chr6	20597472	20600383
Chr1	61921184	61922846	Chr6	20822906	20824717
Chr1	61931275	61934870	Chr6	21050541	21052519
Chr1	62047462	62051013	Chr6	21354703	21357743
Chr1	62318507	62321284	Chr6	21966156	21968549
Chr1	62354352	62369603	Chr6	21992631	22004597
Chr1	62473191	62473583	Chr6	22369380	22374449
Chr1	62504861	62510511	Chr6	22629295	22635338
Chr1	62540940	62542181	Chr6	22697312	22698918
Chr1	18668152	18670338	Chr6	4286373	4290492
Chr1	18808449	18811430	Chr6	4317907	4320178
Chr1	18937063	18939433	Chr6	4415894	4418665
Chr1	18987023	18993252	Chr6	4429092	4436667
Chr1	18988908	18993252	Chr6	4433648	4436667
Chr1	19077306	19078873	Chr6	4762511	4766419
Chr1	19130363	19130620	Chr6	4974840	4975248
Chr1	54573382	54574962	Chr6	24564894	24566874
Chr1	54615995	54619235	Chr6	24713461	24718804
Chr1	54653229	54657068	Chr6	24725489	24730654
Chr1	54678031	54690185	Chr6	24758586	24769552
Chr1	54704161	54705261	Chr6	25262417	25263028
Chr1	54997584	55002386	Chr6	25572874	25577310
Chr1	48782235	48785808	Chr6	763941	766937
Chr1	48787712	48789525	Chr6	652909	654271
Chr1	48821307	48823223	Chr6	602348	603644
Chr1	48850530	48852268	Chr6	559540	561221
Chr1	48852026	48857364	Chr6	553632	560076
Chr1	48884337	48887803	Chr6	486243	489708
Chr1	49009961	49011302	Chr6	477488	478207
Chr1	51008719	51009996	Chr6	49780770	49782567
Chr1	51222631	51231335	Chr6	49735189	49738767
Chr1	51529111	51530706	Chr6	49611201	49612674
Chr1	51703695	51709383	Chr6	49482132	49487885
Chr1	51731716	51733014	Chr6	49452032	49453223
Chr1	51738349	51740414	Chr6	49441510	49444083
Chr1	51959810	51961938	Chr6	49291745	49295423
Chr1	6409753	6410050	Chr8	10657508	10657825
Chr1	6414535	6417382	Chr8	10752957	10754255
Chr1	6417873	6419456	Chr8	10816415	10818698
Chr1	6437204	6438135	Chr8	10841859	10842317
Chr1	6445426	6446351	Chr8	10864166	10865074
Chr1	6446910	6451395	Chr8	10866403	10871698
Chr1	6476714	6479601	Chr8	10901054	10903514
Chr1	6505262	6515758	Chr8	10984236	10994558
Chr1	6532529	6535480	Chr8	11023572	11025734
Chr1	6536187	6537895	Chr8	11108344	11109639
Chr1	6575158	6576693	Chr8	11171543	11172822
Chr1	6581046	6584991	Chr8	11245897	11248776
Chr1	6591444	6592045	Chr8	11262838	11263404
Chr1	6606993	6609369	Chr8	11302427	11305388
Chr1	6642908	6643383	Chr8	11326784	11329095
Chr1	6662655	6667341	Chr8	11338746	11342485
Chr1	6682502	6684561	Chr8	11395453	11397418
Chr1	6707712	6708515	Chr8	11407492	11408178
Chr1	6838914	6840725	Chr8	11488815	11490103
Chr1	6840992	6842162	Chr8	11491070	11491852
Chr1	6847945	6849937	Chr8	11504182	11505403
Chr1	6850455	6852620	Chr8	11507623	11509758
Chr1	6853320	6857399	Chr8	11510928	11516297
Chr1	6861092	6863536	Chr8	11517515	11520513
Chr1	6951630	6958011	Chr8	11672188	11675511
Chr1	21004356	21013845	Chr8	6009013	6018198
Chr1	21090944	21094526	Chr8	6064340	6068938
Chr1	21099382	21100437	Chr8	6070151	6071321
Chr1	21108010	21123608	Chr8	6085772	6099688
Chr1	21260072	21262137	Chr8	6204417	6206386
Chr1	21276551	21287038	Chr8	6207886	6208792
Chr1	21302527	21304008	Chr8	6211193	6212593
Chr1	21362483	21364729	Chr8	6299319	6302039
Chr1	21431212	21434412	Chr8	6338889	6341704
Chr1	21436200	21437919	Chr8	6358928	6361155
Chr1	21498758	21501645	Chr8	6410367	6413105
Chr1	21728305	21729772	Chr8	6540697	6542718
Chr1	21735637	21736749	Chr8	6543629	6544663
Chr1	21808389	21809762	Chr8	6602666	6607027
Chr1	21874289	21875884	Chr8	6607784	6608424
Chr1	21887924	21889680	Chr8	6618029	6621840
Chr1	21896653	21902461	Chr8	6634148	6639677
Chr1	21910259	21914225	Chr8	6709386	6713430
Chr1	6232863	6238015	Chr8	9809823	9813737
Chr1	6302536	6305762	Chr8	10078865	10081203
Chr1	6308070	6308546	Chr8	10147399	10149465
Chr1	6312350	6314254	Chr8	10202619	10204894
Chr1	6330651	6331941	Chr8	10212230	10213702
Chr1	6334662	6337693	Chr8	10232660	10238437
Chr1	6368885	6370917	Chr8	10323178	10325253
Chr1	6373009	6374961	Chr8	10385216	10386823
Chr1	6379721	6380206	Chr8	10458583	10459149
Chr1	6388512	6395112	Chr8	10463802	10469517
Chr1	9425033	9427695	Chr8	4501364	4503819
Chr1	9516792	9526741	Chr8	4516233	4522937
Chr1	9542686	9543635	Chr8	4526822	4528221
Chr1	9679710	9680924	Chr8	4595393	4596538
Chr1	9691373	9693463	Chr8	4600550	4602030
Chr1	9863443	9864034	Chr8	4619771	4620139
Chr1	9941648	9944225	Chr8	4643521	4646032
Chr1	10010191	10011186	Chr8	4679420	4681222
Chr1	10027091	10029499	Chr8	4686010	4688980
Chr1	7632316	7633559	Chr8	5867485	5869417
Chr1	7705560	7705886	Chr8	5891423	5891707
Chr1	7713409	7718389	Chr8	5898874	5902979
Chr1	7738125	7738358	Chr8	5909869	5910312
Chr1	7743828	7744508	Chr8	5923722	5924690
Chr1	7767107	7769808	Chr8	5958196	5960855
Chr1	7777341	7779141	Chr8	5968556	5973227
Chr1	33980335	33983665	Chr8	4717126	4720481
Chr1	34006938	34008010	Chr8	4729275	4730582
Chr1	34124964	34125407	Chr8	4752893	4753435
Chr1	34173905	34174276	Chr8	4764471	4764859
Chr1	34228855	34230785	Chr8	4775036	4778425
Chr1	34309763	34313782	Chr8	4874634	4877102
Chr1	34364080	34365017	Chr8	4884819	4886484
Chr1	4139309	4141234	Chr8	20096726	20097235
Chr1	4175003	4178252	Chr8	20144237	20148735
Chr1	4186357	4191960	Chr8	20153384	20160449
Chr1	4319909	4320367	Chr8	20214959	20215318
Chr1	4363242	4365191	Chr8	20251186	20252090
Chr1	4385017	4386357	Chr8	20296531	20297821
Chr1	4394161	4397819	Chr8	20367433	20370651
Chr1	5807961	5811606	Chr8	4707147	4710568
Chr1	5938488	5938955	Chr8	4752893	4753435
Chr1	5945483	5945863	Chr8	4764471	4764859
Chr1	5975321	5975908	Chr8	4771872	4772541
Chr1	5981042	5984876	Chr8	4775036	4778425
Chr1	6048724	6050595	Chr8	4942693	4945466
Chr1	6056000	6057055	Chr8	4948426	4949391
Chr1	43763192	43766611	Chr8	9015456	9018957
Chr1	43842714	43844847	Chr8	9025517	9028190
Chr1	44175291	44175792	Chr8	9238273	9238758
Chr1	44283496	44284710	Chr8	9255228	9256445
Chr1	44337069	44339087	Chr8	9350621	9352567
Chr1	44341355	44344076	Chr8	9355218	9356448
Chr1	44390330	44395670	Chr8	9456863	9461537
Chr1	35271411	35273707	Chr8	17943980	17946062
Chr1	35340445	35342447	Chr8	17982750	17985460
Chr1	35446450	35452992	Chr8	18008762	18011493
Chr1	35519701	35521178	Chr8	18068180	18069652
Chr1	35602290	35604545	Chr8	18130003	18130849
Chr1	35642331	35645111	Chr8	18271870	18274656
Chr1	35824869	35828163	Chr8	18323822	18325937
Chr1	58667286	58670449	Chr8	8988656	8991237
Chr1	58852751	58855811	Chr8	9025517	9028190
Chr1	59220133	59222459	Chr8	9224771	9226243
Chr1	59256310	59257022	Chr8	9238273	9238758
Chr1	59297566	59300191	Chr8	9318848	9321800
Chr1	59330182	59332884	Chr8	9350621	9352567
Chr1	59529412	59538032	Chr8	9456863	9461537
Chr1	20298748	20299705	Chr8	38858049	38858824
Chr1	20307977	20308720	Chr8	38862937	38863655
Chr1	20457497	20459740	Chr8	39085695	39088368
Chr1	20538982	20540070	Chr8	39110341	39111125
Chr1	20541473	20542287	Chr8	39112925	39114127
Chr1	20717199	20718371	Chr8	39125100	39126231
Chr1	20962410	20968058	Chr8	39142554	39148151
Chr1	16842095	16846190	Chr8	28408105	28412705
Chr1	16849096	16855358	Chr8	28551824	28557756
Chr1	16865687	16866820	Chr8	28572276	28573235
Chr1	16942009	16942536	Chr8	28701164	28701716
Chr1	16995204	16997043	Chr8	29137991	29139223
Chr1	17010469	17012056	Chr8	29233531	29234388
Chr1	17060951	17063057	Chr8	27607688	27608134
Chr1	17064644	17067354	Chr8	27777011	27779811
Chr1	17068055	17071260	Chr8	27796949	27800445
Chr1	17106144	17107629	Chr8	27813142	27813616
Chr1	17115258	17117162	Chr8	28270963	28272980
Chr1	17117723	17120332	Chr8	28274197	28277696
Chr1	42104124	42105496	Chr8	8530638	8532265
Chr1	42313289	42317597	Chr8	8579527	8584502
Chr1	42449481	42450317	Chr8	8615098	8616955
Chr1	42465511	42477250	Chr8	8631610	8640083
Chr1	42735278	42735986	Chr8	8704959	8705483
Chr1	42903928	42905817	Chr8	8746495	8747836
Chr1	30456507	30457613	Chr8	8443391	8444762
Chr1	30461936	30463205	Chr8	8433894	8435687
Chr1	30470162	30474144	Chr8	8412127	8415216
Chr1	30503906	30505967	Chr8	8353406	8355499
Chr1	30507015	30509247	Chr8	8350280	8352887
Chr1	30626679	30632370	Chr8	8258988	8263593
Chr1	30971261	30973313	Chr8	8229153	8232575
Chr1	31052277	31056784	Chr8	8161556	8166077
Chr1	31202938	31205603	Chr8	8115772	8118588
Chr1	31315677	31321698	Chr8	8081516	8092589
Chr1	31363760	31366707	Chr8	8077907	8080797
Chr1	31384119	31388792	Chr8	8065599	8069286
Chr1	31413557	31418757	Chr8	8044350	8049050
Chr1	31442107	31445373	Chr8	8027130	8031652
Chr1	31445933	31449081	Chr8	8020477	8023674
Chr1	31485278	31491329	Chr8	8004571	8011467
Chr1	31600000	31601423	Chr8	8002012	8003414
Chr1	31666939	31671444	Chr8	7991532	7996155
Chr1	31672708	31673457	Chr8	7989939	7991006
Chr1	31674082	31675889	Chr8	7951279	7954141
Chr1	31695643	31697790	Chr8	7937309	7939411
Chr1	31824851	31826219	Chr8	7910510	7912678
Chr1	31836236	31840170	Chr8	7901708	7905768
Chr1	31861145	31861791	Chr8	7857486	7857957
Chr1	31912010	31912756	Chr8	7804603	7805640
Chr1	32027093	32028685	Chr8	7776503	7777396
Chr1	32079039	32087943	Chr8	7766320	7770549
Chr1	32091466	32096552	Chr8	7736215	7741894
Chr1	32099053	32100694	Chr8	7732818	7734482
Chr1	32250424	32252528	Chr8	7563963	7565529
Chr1	32266049	32268444	Chr8	7553442	7555309
Chr1	32290897	32293954	Chr8	7498865	7500265
Chr1	32419931	32423624	Chr8	7463624	7463982
Chr1	32435021	32435812	Chr8	7439354	7440172
Chr1	32513910	32514617	Chr8	7416206	7416841
Chr1	32528958	32531852	Chr8	7398123	7401837
Chr1	32647410	32649517	Chr8	7332561	7335367
Chr1	32701231	32702883	Chr8	7308806	7311238
Chr1	32710861	32711400	Chr8	7299602	7300126
Chr1	32762513	32763154	Chr8	7287315	7288142
Chr1	32920414	32922728	Chr8	7255718	7257326
Chr1	32936491	32941439	Chr8	7211234	7215994
Chr1	32957459	32959507	Chr8	7186632	7189070
Chr1	33050267	33051510	Chr8	7159218	7160704
Chr1	33300723	33301701	Chr8	7143750	7144718
Chr1	33346945	33347429	Chr8	7085608	7086093
Chr1	33348310	33348852	Chr8	7014695	7015301
Chr1	33440535	33441651	Chr8	6942793	6943289
Chr1	33461586	33463683	Chr8	6938267	6941462
Chr1	33605467	33605985	Chr8	6874437	6875076
Chr1	33609905	33610476	Chr8	6873319	6874194
Chr1	33671343	33673791	Chr8	6791439	6793861
Chr1	33686917	33688573	Chr8	6743438	6745048
Chr1	14988089	14989246	Chr8	33281592	33282243
Chr1	15257526	15262124	Chr8	33064658	33069171
Chr1	15469917	15471138	Chr8	32746039	32748897
Chr1	15521027	15522655	Chr8	32617434	32618252
Chr1	15547323	15550168	Chr8	32547386	32550949
Chr1	15674558	15676194	Chr8	32162256	32164674
Chr1	15676746	15681412	Chr8	32156612	32161609
Chr1	15721040	15721744	Chr8	32082323	32083282
Chr1	15739393	15740551	Chr8	32056126	32057047
Chr1	15856903	15859214	Chr8	31866187	31867995
Chr1	15862645	15866591	Chr8	31859475	31862183
Chr1	15868707	15872280	Chr8	31854821	31858704
Chr1	15917654	15923983	Chr8	31694372	31700558
Chr1	15927189	15930716	Chr8	31639802	31641802
Chr1	15976845	15981789	Chr8	31585758	31589504
Chr1	15991174	15992197	Chr8	31563463	31564561
Chr1	15998383	15999615	Chr8	31282196	31285278
Chr1	16004783	16005462	Chr8	31167736	31169360
Chr1	16015969	16021247	Chr8	30877676	30883663
Chr1	16035331	16036237	Chr8	30852314	30853904
Chr1	16038988	16042549	Chr8	30827057	30830876
Chr1	16097745	16108297	Chr8	30766719	30776045
Chr1	16269071	16272066	Chr8	30394109	30396972
Chr1	16303760	16306015	Chr8	30175822	30178130
Chr1	16350516	16352068	Chr8	30112534	30114459
Chr1	16362875	16364417	Chr8	30089827	30091277
Chr1	16377809	16380221	Chr8	30030373	30032140
Chr1	16473912	16477422	Chr8	29853416	29856490
Chr1	16481840	16484807	Chr8	29813047	29815064
Chr1	16494536	16495930	Chr8	29574335	29575885
Chr1	16591730	16594707	Chr8	29404898	29408016
Chr1	10330365	10333826	Chr8	6395243	6399230
Chr1	10338771	10339254	Chr8	6387582	6388073
Chr1	10345047	10347883	Chr8	6338889	6341704
Chr1	10412918	10414264	Chr8	6211193	6212593
Chr1	10429483	10430988	Chr8	6204417	6206386
Chr1	10574037	10576400	Chr8	6054307	6057555
Chr1	10614264	10624422	Chr8	6009013	6018198
Chr1	10749971	10751915	Chr8	5958196	5960855
Chr1	10808656	10809039	Chr8	5909869	5910312
Chr1	10905735	10907799	Chr8	5867485	5869417
Chr1	10927480	10931395	Chr8	5832425	5836249
Chr1	15052017	15052778	Chr8	7804603	7805640
Chr1	15083848	15084978	Chr8	7785371	7787872
Chr1	15100126	15100968	Chr8	7776503	7777396
Chr1	15154398	15161140	Chr8	7744189	7745715
Chr1	15173387	15179831	Chr8	7720262	7726996
Chr1	15190374	15193946	Chr8	7701394	7705167
Chr1	15211580	15214294	Chr8	7592455	7594169
Chr1	15253788	15255949	Chr8	7553442	7555309
Chr1	15268925	15270606	Chr8	7498865	7500265
Chr1	29297184	29298392	Chr8	3924372	3925766
Chr1	29311652	29314008	Chr8	3898712	3900257
Chr1	29342977	29344806	Chr8	3894055	3896681
Chr1	29437936	29440490	Chr8	3856273	3858483
Chr1	29615821	29617292	Chr8	3837323	3838621
Chr1	29618946	29622616	Chr8	3823994	3826268
Chr1	29781635	29782779	Chr8	3801979	3803532
Chr1	29830966	29832193	Chr8	3793046	3794177
Chr1	29911115	29915710	Chr8	3776496	3779558
Chr1	13320837	13324562	Chr8	8498935	8501783
Chr1	13346602	13350436	Chr8	8412127	8415216
Chr1	13410826	13411437	Chr8	8229153	8232575
Chr1	13421117	13424109	Chr8	8209518	8212230
Chr1	13483586	13485748	Chr8	8077907	8080797
Chr1	13530479	13533732	Chr8	8065599	8069286
Chr1	13540449	13543812	Chr8	8027130	8031652
Chr1	13544169	13547534	Chr8	8020477	8023674
Chr1	42554126	42557146	Chr8	8988656	8991237
Chr1	42657090	42663809	Chr8	8971015	8988410
Chr1	42684359	42687636	Chr8	8942420	8947965
Chr1	42700637	42702450	Chr8	8921256	8924234
Chr1	42703240	42706241	Chr8	8908593	8912104
Chr1	42903928	42905817	Chr8	8746495	8747836
Chr1	43099716	43104464	Chr8	8671613	8672610
Chr1	6707712	6708515	Chr8	1336541	1337748
Chr1	6808201	6810370	Chr8	1234303	1235809
Chr1	6861092	6863536	Chr8	1193394	1195843
Chr1	6871708	6872517	Chr8	1162054	1163392
Chr1	6905448	6909486	Chr8	1104465	1109483
Chr1	6910146	6913509	Chr8	1094705	1097968
Chr1	6931384	6932861	Chr8	1078402	1079820
Chr1	30298400	30298942	Chr8	10340886	10341518
Chr1	30461936	30463205	Chr8	10202619	10204894
Chr1	30474870	30476687	Chr8	10192607	10194109
Chr1	30503906	30505967	Chr8	10147399	10149465
Chr1	30604336	30608333	Chr8	10061526	10065051
Chr1	30971261	30973313	Chr8	10022276	10025817
Chr3	10827922	10830587	Chr3	38003673	38006351
Chr3	10875388	10875667	Chr3	38010627	38014140
Chr3	10975961	10976799	Chr3	38203074	38203840
Chr3	11023627	11028152	Chr3	38226335	38231326
Chr3	11112729	11113806	Chr3	38297827	38299184
Chr3	11187189	11188733	Chr3	38350280	38351996
Chr3	11190277	11193653	Chr3	38354014	38358126
Chr3	11202094	11203918	Chr3	38417179	38419198
Chr3	11251666	11254862	Chr3	38454773	38459401
Chr3	11269044	11273955	Chr3	38550929	38555964
Chr3	11323767	11326524	Chr3	38575272	38577920
Chr3	11328584	11331027	Chr3	38578326	38590625
Chr3	11446380	11446961	Chr3	38697858	38698396
Chr3	11470919	11474696	Chr3	38733203	38736534
Chr3	11511436	11512823	Chr3	38745084	38746959
Chr3	11630758	11632002	Chr3	38938242	38939987
Chr3	40314663	40314911	Chr3	49882724	49883298
Chr3	40396754	40399640	Chr3	49901304	49903861
Chr3	40411129	40411482	Chr3	49932810	49933665
Chr3	40507691	40509236	Chr3	50134182	50135960
Chr3	40569962	40571945	Chr3	50185063	50186504
Chr3	40583290	40587581	Chr3	50219945	50222898
Chr3	40589091	40592228	Chr3	50241299	50243524
Chr3	40593376	40595924	Chr3	50250624	50252155
Chr3	40722998	40726108	Chr3	50315513	50317160
Chr3	40752391	40755855	Chr3	50330478	50333114
Chr3	13015494	13017434	Chr3	35868440	35871046
Chr3	13032876	13033412	Chr3	35817470	35818093
Chr3	13042470	13043533	Chr3	35800023	35802679
Chr3	13132650	13135873	Chr3	35663505	35666617
Chr3	13290333	13293028	Chr3	35624820	35627339
Chr3	13295679	13301031	Chr3	35617479	35621840
Chr3	13355268	13356764	Chr3	35530207	35532492
Chr3	13361866	13363333	Chr3	35526153	35528337
Chr3	13374174	13380745	Chr3	35444450	35450654
Chr3	13795915	13797406	Chr3	35319301	35320834
Chr3	13937316	13938524	Chr3	35246433	35248234
Chr3	14215787	14218069	Chr3	35043983	35045622
Chr3	14283292	14284496	Chr3	34912185	34912823
Chr3	14332037	14334402	Chr3	34892926	34895450
Chr3	14388777	14389717	Chr3	34865486	34866433
Chr3	14405852	14406443	Chr3	34846334	34846821
Chr3	14555683	14559652	Chr3	34768741	34770966
Chr3	12167764	12172414	Chr3	37977073	37981644
Chr3	12217465	12220765	Chr3	37906300	37909909
Chr3	12344023	12345654	Chr3	37857284	37859221
Chr3	12358067	12358566	Chr3	37626289	37626789
Chr3	12378315	12380772	Chr3	37524707	37527497
Chr3	12384658	12387326	Chr3	37464951	37467380
Chr3	12513500	12517235	Chr3	37188203	37193915
Chr3	12657239	12658650	Chr3	36976119	36977303
Chr3	12658274	12660926	Chr3	36974386	36976410
Chr3	12677193	12680599	Chr3	36931072	36936058
Chr3	12806378	12809839	Chr3	36665286	36671626
Chr3	12842587	12844434	Chr3	36617590	36619410
Chr3	12903814	12913500	Chr3	36491580	36504069
Chr3	10198583	10203218	Chr3	40080934	40086348
Chr3	10202841	10204342	Chr3	40079460	40081220
Chr3	10204814	10205788	Chr3	40067401	40069039
Chr3	10225479	10227021	Chr3	40035515	40044801
Chr3	10493832	10497047	Chr3	39873241	39876787
Chr3	10550982	10562490	Chr3	39800146	39803852
Chr3	10574358	10575035	Chr3	39774343	39775537
Chr3	2591298	2597887	Chr5	2365835	2371735
Chr3	2773016	2773646	Chr5	2445525	2446033
Chr3	2867121	2870322	Chr5	2455565	2458810
Chr3	2872909	2874456	Chr5	2480506	2481157
Chr3	2877485	2880064	Chr5	2482710	2484587
Chr3	2938274	2943065	Chr5	2501876	2505041
Chr3	2984298	2989968	Chr5	2517260	2522895
Chr3	3004538	3007299	Chr5	2537226	2538882
Chr3	3018206	3020893	Chr5	2539285	2541565
Chr3	3031319	3034130	Chr5	2545223	2547574
Chr3	3187603	3189043	Chr5	2580660	2581571
Chr3	3190354	3194019	Chr5	2582384	2583671
Chr3	3212167	3212598	Chr5	2587475	2587921
Chr3	3380107	3380547	Chr5	2710614	2711063
Chr3	3531795	3538303	Chr5	2719207	2723628
Chr3	3643732	3653464	Chr5	2760528	2768556
Chr3	3663560	3664303	Chr5	2775928	2776671
Chr3	3672055	3675531	Chr5	2783074	2786588
Chr3	3676690	3677820	Chr5	2787449	2788591
Chr3	8599139	8599692	Chr5	7885226	7885944
Chr3	8601209	8603699	Chr5	7886865	7890260
Chr3	8637466	8638938	Chr5	7905639	7906953
Chr3	8650388	8650864	Chr5	7923278	7924026
Chr3	8679735	8681642	Chr5	7940959	7942239
Chr3	8692060	8693911	Chr5	7956781	7958209
Chr3	8891764	8895996	Chr5	8125161	8129097
Chr3	8976375	8980658	Chr5	8196193	8201205
Chr3	8999393	9001055	Chr5	8217806	8219762
Chr3	9018844	9021604	Chr5	8240211	8244347
Chr3	9048402	9049598	Chr5	8252406	8254705
Chr3	9201601	9202780	Chr5	8305661	8306954
Chr3	9245506	9248814	Chr5	8414049	8418099
Chr3	9443342	9444451	Chr5	8607608	8609184
Chr3	9449416	9452576	Chr5	8643699	8647188
Chr3	8062400	8066911	Chr5	7078771	7083776
Chr3	8070275	8073822	Chr5	7132690	7136829
Chr3	8082733	8091009	Chr5	7179790	7186181
Chr3	8134413	8135640	Chr5	7191188	7192372
Chr3	8174359	8176057	Chr5	7199698	7201579
Chr3	8236222	8245855	Chr5	7243795	7244397
Chr3	8258332	8260389	Chr5	7256021	7258017
Chr3	8291233	8292463	Chr5	7258646	7259614
Chr3	8416378	8421586	Chr5	7399042	7401894
Chr3	8431480	8433653	Chr5	7419828	7423067
Chr3	8458170	8459501	Chr5	7506655	7507826
Chr3	8466836	8467633	Chr5	7515658	7516762
Chr3	8525317	8527785	Chr5	7571556	7573760
Chr3	3882890	3890784	Chr5	2801837	2808910
Chr3	3898476	3900222	Chr5	2810454	2812622
Chr3	3902898	3904053	Chr5	2814290	2815485
Chr3	3960000	3963936	Chr5	2844410	2848787
Chr3	3977458	3979833	Chr5	2867158	2870093
Chr3	3990295	3992765	Chr5	2925527	2929599
Chr3	4002160	4004262	Chr5	2964389	2966011
Chr3	4005121	4007337	Chr5	2968778	2973024
Chr3	4183037	4195741	Chr5	2982503	2992366
Chr3	4226341	4228172	Chr5	3000407	3002530
Chr3	4259685	4263634	Chr5	3063442	3066792
Chr3	4260098	4263634	Chr5	3063442	3065606
Chr3	1904954	1906759	Chr5	47016772	47018887
Chr3	1937950	1947131	Chr5	47072662	47081236
Chr3	1962781	1968450	Chr5	47113079	47117834
Chr3	1972690	1976542	Chr5	47118513	47121239
Chr3	1991709	1995293	Chr5	47126872	47130689
Chr3	2002994	2005125	Chr5	47134661	47135821
Chr3	2012315	2015502	Chr5	47142211	47145537
Chr3	4917486	4922346	Chr5	3473314	3482701
Chr3	4926884	4930719	Chr5	3482342	3484411
Chr3	4967476	4970367	Chr5	3571909	3575912
Chr3	4971812	4972517	Chr5	3592163	3597095
Chr3	5004101	5007964	Chr5	3637352	3640640
Chr3	5012230	5020679	Chr5	3649072	3657669
Chr3	5192193	5194725	Chr5	3759809	3763167
Chr3	2346184	2346952	Chr5	46566752	46567568
Chr3	2430255	2431575	Chr5	46725725	46728517
Chr3	2434041	2434331	Chr5	46747916	46748551
Chr3	2440429	2440884	Chr5	46752093	46752794
Chr3	2485430	2487842	Chr5	46903057	46905917
Chr3	2503605	2508834	Chr5	47149626	47152481
Chr3	2615471	2618457	Chr5	47239357	47240820
Chr3	1169107	1169700	Chr5	48573816	48574607
Chr3	1248359	1252345	Chr5	48618747	48621938
Chr3	1325684	1326441	Chr5	49033496	49034248
Chr3	1326722	1327393	Chr5	49034474	49035099
Chr3	1359376	1360197	Chr5	49214305	49224554
Chr3	1411113	1411915	Chr5	49497669	49499914
Chr3	1445152	1446345	Chr5	49613285	49614517
Chr3	40341455	40344421	Chr5	15623935	15627394
Chr3	40583290	40587581	Chr5	15647793	15651564
Chr3	40619280	40620086	Chr5	15659168	15661615
Chr3	40659475	40661424	Chr5	15691915	15692578
Chr3	40781437	40783987	Chr5	15728779	15731855
Chr3	40793388	40796055	Chr5	15762541	15765053
Chr3	4119143	4126821	Chr5	3554784	3555725
Chr3	4270979	4273428	Chr5	3449797	3455619
Chr3	4327917	4328955	Chr5	3393885	3394904
Chr3	4341704	4347858	Chr5	3375435	3379457
Chr3	4354745	4358198	Chr5	3361347	3363987
Chr3	4392591	4395315	Chr5	3330489	3333265
Chr3	4518499	4521025	Chr5	3296504	3300052
Chr3	4566914	4568252	Chr5	3289569	3290874
Chr3	4656084	4657565	Chr5	3252373	3253974
Chr3	4699276	4701384	Chr5	3233224	3235703
Chr3	4725049	4727475	Chr5	3207639	3211124
Chr3	4769745	4771568	Chr5	3203832	3205985
Chr3	4788300	4791231	Chr5	3189446	3192897
Chr3	4792271	4796777	Chr5	3181574	3187984
Chr3	4851992	4852681	Chr5	3151984	3152850
Chr3	4882765	4889292	Chr5	3110335	3117638
Chr3	4895817	4902470	Chr5	3074151	3084321
Chr3	23317962	23321497	Chr5	10310962	10314582
Chr3	23419949	23420678	Chr5	10253137	10253924
Chr3	23447896	23448587	Chr5	10197228	10199045
Chr3	23501433	23502023	Chr5	10180802	10181383
Chr3	23568846	23570843	Chr5	10108799	10109966
Chr3	23654749	23656918	Chr5	10045545	10047912
Chr3	23947197	23950839	Chr5	9970640	9974452
Chr3	24000412	24003021	Chr5	9960025	9961401
Chr3	24002709	24004070	Chr5	9959000	9960184
Chr3	24006351	24011937	Chr5	9934631	9939937
Chr3	24030689	24034800	Chr5	9891193	9899359
Chr3	24075971	24076793	Chr5	9833546	9834521
Chr3	24311994	24313370	Chr5	9717150	9718538
Chr3	24571674	24578491	Chr5	9684500	9686610
Chr3	24988785	24991513	Chr5	9621244	9623226
Chr3	25023654	25026332	Chr5	9590437	9593112
Chr3	56734360	56736314	Chr5	16148716	16150206
Chr3	56748019	56754139	Chr5	16141848	16146749
Chr3	56853130	56857092	Chr5	16128473	16132056
Chr3	56937857	56940821	Chr5	16095488	16098493
Chr3	57019388	57020154	Chr5	16086341	16094017
Chr3	57112020	57115878	Chr5	16051256	16055841
Chr3	57171359	57184570	Chr5	16032079	16044742
Chr3	57199710	57200857	Chr5	15959912	15961145
Chr3	57229724	57233070	Chr5	15946188	15949259
Chr3	1512785	1517798	Chr5	47857595	47860892
Chr3	1537932	1539611	Chr5	47778098	47779548
Chr3	1549724	1550832	Chr5	47774864	47776316
Chr3	1553292	1556185	Chr5	47764870	47767201
Chr3	1619735	1621188	Chr5	47681517	47682842
Chr3	1737318	1749747	Chr5	47604893	47605649
Chr3	1881582	1882739	Chr5	47509022	47509612
Chr3	1925205	1926713	Chr5	47201365	47203613
Chr3	2061539	2063750	Chr5	2322159	2323969
Chr3	2082637	2083596	Chr5	2309579	2310649
Chr3	2110502	2113350	Chr5	2291646	2294151
Chr3	2137201	2139433	Chr5	2268397	2270080
Chr3	2189021	2192124	Chr5	2258845	2262254
Chr3	2284772	2287195	Chr5	2227253	2229434
Chr3	2300818	2305065	Chr5	2212476	2217273
Chr3	7567820	7569904	Chr5	406867	409964
Chr3	7595473	7608111	Chr5	381654	390915
Chr3	7652651	7653799	Chr5	336507	337634
Chr3	7842845	7845414	Chr5	247779	250464
Chr3	7884305	7885982	Chr5	166438	168435
Chr3	7898432	7899227	Chr5	137457	138231
Chr3	7944393	7945869	Chr5	91178	93923
Chr3	29821189	29824338	Chr6	22830102	22834010
Chr3	29881477	29882411	Chr6	23010794	23011756
Chr3	30102695	30106287	Chr6	23058765	23063180
Chr3	30204821	30212228	Chr6	23291214	23297427
Chr3	30434321	30436802	Chr6	23403606	23406557
Chr3	30488646	30489347	Chr6	23746864	23747580
Chr3	30507051	30507713	Chr6	23856365	23857117
Chr3	30674117	30674800	Chr6	24032742	24033509
Chr3	30713482	30717273	Chr6	24101930	24105052
Chr3	30888742	30894048	Chr6	24455230	24455895
Chr3	31260852	31261277	Chr6	24710824	24711549
Chr3	31319877	31322709	Chr6	24790048	24793540
Chr3	31323682	31324764	Chr6	25262417	25263028
Chr3	31449476	31459511	Chr6	25448301	25455679
Chr3	31586081	31590369	Chr6	25542011	25545875
Chr3	31601811	31606798	Chr6	25572874	25577310
Chr3	31608472	31609278	Chr6	25590302	25591855
Chr3	31791084	31793164	Chr6	25690502	25693066
Chr3	31817077	31819468	Chr6	25705601	25708747
Chr3	31871041	31873883	Chr6	25790105	25792790
Chr3	31874331	31876163	Chr6	25798818	25799888
Chr3	31967525	31971123	Chr6	26103256	26107694
Chr3	31995358	32005292	Chr6	26187137	26192652
Chr3	32043124	32045423	Chr6	26338741	26343588
Chr3	46106746	46109398	Chr6	39202999	39205157
Chr3	46125555	46130108	Chr6	39326194	39330957
Chr3	46161801	46168983	Chr6	39356152	39362374
Chr3	46211481	46212066	Chr6	39477138	39477602
Chr3	46303023	46308151	Chr6	39637951	39641150
Chr3	46373293	46375926	Chr6	39744209	39747650
Chr3	46434659	46436566	Chr6	39827087	39828985
Chr3	46455289	46457792	Chr6	39914877	39917647
Chr3	42955194	42956467	Chr6	49262157	49265612
Chr3	43121272	43127165	Chr6	49456099	49459694
Chr3	43313073	43314061	Chr6	49692087	49692777
Chr3	43358216	43359592	Chr6	49807836	49809290
Chr3	43471981	43477378	Chr6	50219753	50226732
Chr3	43700540	43703388	Chr6	50378623	50382009
Chr3	43824849	43826826	Chr6	50409458	50415490
Chr3	43832550	43839685	Chr6	50537416	50544463
Chr3	43901393	43904178	Chr6	50595421	50598320
Chr3	10198583	10203218	Chr6	553632	560076
Chr3	10202841	10204342	Chr6	559540	561221
Chr3	10204814	10205788	Chr6	602348	603644
Chr3	10225479	10227021	Chr6	652909	654271
Chr3	10233683	10235775	Chr6	820380	821790
Chr3	10305400	10306395	Chr6	885141	885957
Chr3	10513870	10517191	Chr6	975690	979177
Chr3	43969001	43969742	Chr6	4165753	4167270
Chr3	44076147	44076751	Chr6	4072078	4073007
Chr3	44390564	44393085	Chr6	3855683	3857825
Chr3	44478662	44483740	Chr6	3706640	3708084
Chr3	44497072	44500281	Chr6	3690294	3697927
Chr3	44580771	44581324	Chr6	3618440	3619432
Chr3	44583600	44587400	Chr6	3612657	3616962
Chr3	44601654	44607157	Chr6	3595631	3600306
Chr3	44676789	44677868	Chr6	3427087	3428118
Chr3	44684563	44687071	Chr6	3388131	3390986
Chr3	44738191	44738895	Chr6	3354362	3355211
Chr3	44821297	44824595	Chr6	3155413	3159173
Chr3	39863697	39866539	Chr6	844246	846907
Chr3	39997126	39999293	Chr6	685452	686843
Chr3	40035515	40044801	Chr6	652909	654271
Chr3	40067401	40069039	Chr6	602348	603644
Chr3	40073589	40076548	Chr6	598725	601698
Chr3	40079460	40081220	Chr6	559540	561221
Chr3	40080934	40086348	Chr6	553632	560076
Chr3	40124464	40127107	Chr6	486243	489708
Chr3	40150391	40151331	Chr6	484661	485256
Chr3	40171470	40172983	Chr6	477488	478207
Chr3	40284661	40287392	Chr6	397699	400989
Chr3	1494997	1496181	Chr8	25938728	25940032
Chr3	1525591	1529215	Chr8	26013644	26015493
Chr3	1537932	1539611	Chr8	26122666	26124020
Chr3	1549724	1550832	Chr8	26149938	26151389
Chr3	1576379	1578492	Chr8	26162674	26165493
Chr3	1582014	1582630	Chr8	26212617	26213185
Chr3	1598741	1599442	Chr8	26225668	26226507
Chr3	1619735	1621188	Chr8	26279182	26280480
Chr3	1640273	1641157	Chr8	26354172	26354932
Chr3	1670673	1671475	Chr8	26430892	26431706
Chr3	1688776	1692213	Chr8	26602763	26606924
Chr3	1737318	1749747	Chr8	26743084	26753554
Chr3	1820411	1823638	Chr8	26916027	26920073
Chr3	1829767	1831107	Chr8	26964884	26965858
Chr3	1833685	1844042	Chr8	26967484	26973850
Chr3	1856068	1856676	Chr8	27055670	27056263
Chr3	1870368	1875980	Chr8	27075565	27081317
Chr3	52311432	52315952	Chr8	5898874	5902979
Chr3	52348024	52348578	Chr8	5909869	5910312
Chr3	52405447	52407476	Chr8	5958196	5960855
Chr3	52419430	52422204	Chr8	6031590	6034107
Chr3	52443606	52446355	Chr8	6054307	6057555
Chr3	52510207	52514021	Chr8	6064340	6068938
Chr3	52660826	52671419	Chr8	6190153	6197503
Chr3	52687715	52699053	Chr8	6207886	6208792
Chr3	52703652	52707268	Chr8	6320396	6323600
Chr3	52715633	52718347	Chr8	6338889	6341704
Chr3	52748069	52750838	Chr8	6459038	6462135
Chr3	52830396	52831559	Chr8	6543629	6544663
Chr3	52891077	52893201	Chr8	6572593	6574586
Chr3	52918614	52924351	Chr8	6634148	6639677
Chr3	52952286	52952906	Chr8	6667718	6668128
Chr3	55598675	55602281	Chr8	4707147	4710568
Chr3	55771482	55771973	Chr8	4752893	4753435
Chr3	55788844	55789209	Chr8	4764471	4764859
Chr3	55795840	55796353	Chr8	4771872	4772541
Chr3	55853562	55855661	Chr8	4864277	4866261
Chr3	55912955	55913980	Chr8	4884819	4886484
Chr3	56004377	56005352	Chr8	4948426	4949391
Chr3	56162471	56164431	Chr8	4989534	4991040
Chr3	51679986	51681195	Chr8	11319082	11320717
Chr3	51685498	51688136	Chr8	11326784	11329095
Chr3	51724546	51726427	Chr8	11413692	11414609
Chr3	51733503	51734124	Chr8	11447511	11448220
Chr3	51777052	51785327	Chr8	11450185	11467909
Chr3	51833141	51834852	Chr8	11504182	11505403
Chr3	51846209	51848371	Chr8	11507623	11509758
Chr3	51967393	51970309	Chr8	11672188	11675511
Chr3	40146330	40146768	Chr8	28596818	28598324
Chr3	40147149	40148049	Chr8	28611916	28612516
Chr3	40175508	40176785	Chr8	28615491	28616627
Chr3	40180027	40181078	Chr8	28712260	28715128
Chr3	40189966	40190448	Chr8	28760781	28761377
Chr3	40251654	40257272	Chr8	28956381	28962280
Chr3	40314663	40314911	Chr8	29179367	29179876
Chr3	2683604	2689147	Chr8	10976282	10979840
Chr3	2779639	2782667	Chr8	11016064	11016907
Chr3	2812698	2816123	Chr8	11023572	11025734
Chr3	2882327	2885402	Chr8	11098408	11100568
Chr3	3031319	3034130	Chr8	11148955	11151679
Chr3	3044182	3046548	Chr8	11174335	11177269
Chr3	3092511	3097084	Chr8	11245897	11248776
Chr3	1909398	1910918	Chr8	10901054	10903514
Chr3	2028248	2028571	Chr8	10841859	10842317
Chr3	2034401	2036568	Chr8	10835747	10839588
Chr3	2061539	2063750	Chr8	10816415	10818698
Chr3	2070403	2071251	Chr8	10649825	10650369
Chr3	2082637	2083596	Chr8	10635826	10636455
Chr3	2098438	2100384	Chr8	10617748	10619726
Chr3	2110502	2113350	Chr8	10565756	10567309
Chr3	2137201	2139433	Chr8	10525818	10527047
Chr3	2165270	2170417	Chr8	10463802	10469517
Chr3	2216424	2217506	Chr8	10442519	10442950
Chr3	2284772	2287195	Chr8	10412822	10414491
Chr3	2319498	2323054	Chr8	10385216	10386823
Chr3	2327451	2328359	Chr8	10379612	10380727
Chr3	2348460	2350147	Chr8	10323178	10325253
Chr3	2371383	2374509	Chr8	10318879	10321068
Chr3	2383963	2385806	Chr8	10298606	10300227
Chr3	2413654	2414037	Chr8	10278992	10279470
Chr3	2421904	2423581	Chr8	10257526	10258923
Chr3	2424390	2425725	Chr8	10212230	10213702
Chr3	2440429	2440884	Chr8	10192607	10194109
Chr3	2485430	2487842	Chr8	10147399	10149465
Chr3	2503605	2508834	Chr8	10081221	10081726
Chr3	48276225	48277669	Chr8	30797691	30798908
Chr3	48342611	48343149	Chr8	30761721	30762173
Chr3	48457249	48457831	Chr8	30750203	30754519
Chr3	48490541	48492243	Chr8	30721384	30722566
Chr3	48533058	48535489	Chr8	30638657	30640767
Chr3	48615622	48617381	Chr8	30514002	30518414
Chr3	48844415	48850015	Chr8	30398218	30404366
Chr3	48851326	48854362	Chr8	30394109	30396972
Chr3	48893258	48898766	Chr8	30115330	30120749
Chr3	48914913	48917673	Chr8	30112534	30114459
Chr3	48931609	48933145	Chr8	30089827	30091277
Chr3	48936510	48940510	Chr8	30070550	30073608
Chr3	48950201	48952417	Chr8	30022305	30025170
Chr3	48998544	49001768	Chr8	29831770	29833697
Chr3	49047256	49049933	Chr8	29419053	29420639
Chr3	49106170	49111216	Chr8	29376066	29380910
Chr3	49372724	49375133	Chr8	29329127	29330874
Chr3	49393551	49395755	Chr8	29261421	29264257
Chr3	49449830	49458309	Chr8	29242262	29252082
Chr3	49691232	49692192	Chr8	28712260	28715128
Chr3	47374625	47375858	Chr8	31879543	31880634
Chr3	47538968	47543290	Chr8	31859475	31862183
Chr3	47567063	47567975	Chr8	31749409	31750433
Chr3	47576163	47576823	Chr8	31731322	31731780
Chr3	47636563	47641696	Chr8	31585758	31589504
Chr3	47663508	47664360	Chr8	31563463	31564561
Chr3	47831706	47833466	Chr8	31538508	31539289
Chr3	47875106	47876806	Chr8	31400041	31400895
Chr3	47886927	47888327	Chr8	31302187	31303586
Chr3	47975372	47977791	Chr8	31297066	31299992
Chr3	47979582	47981550	Chr8	31282196	31285278
Chr3	47991457	47991909	Chr8	31201686	31202770
Chr3	48003484	48005062	Chr8	30954517	30956084
Chr3	48016605	48018572	Chr8	30891863	30892967
Chr3	48025560	48030142	Chr8	30877676	30883663
Chr3	51765432	51772019	Chr8	1231124	1234100
Chr3	51774900	51776221	Chr8	1229327	1230323
Chr3	51777052	51785327	Chr8	1215487	1215946
Chr3	51860249	51863135	Chr8	1187423	1190607
Chr3	51946501	51948003	Chr8	1078402	1079820
Chr3	51985920	51986510	Chr8	1012163	1012741
Chr3	52003073	52005717	Chr8	1001150	1004274
Chr3	52018881	52019468	Chr8	995737	1000074
Chr3	52132608	52135010	Chr8	864813	868027
Chr3	52161419	52163099	Chr8	854281	855994
Chr3	52162844	52164627	Chr8	852868	854590
Chr3	52212151	52213049	Chr8	824145	825567
Chr3	55314636	55317602	Chr8	7951279	7954141
Chr3	55355480	55358214	Chr8	7910510	7912678
Chr3	55362929	55366172	Chr8	7901708	7905768
Chr3	55367685	55368210	Chr8	7857486	7857957
Chr3	55397764	55403578	Chr8	7701394	7705167
Chr3	55481153	55482953	Chr8	7592455	7594169
Chr3	55521545	55524164	Chr8	7463624	7463982
Chr3	55535656	55536207	Chr8	7299602	7300126
Chr3	55550033	55551353	Chr8	7176967	7178212
Chr3	55564957	55566005	Chr8	7041228	7041707
Chr3	55570475	55574127	Chr8	6938267	6941462
Chr3	20643833	20645757	Chr8	19929665	19931595
Chr3	20665201	20672123	Chr8	19890162	19897104
Chr3	20715744	20718807	Chr8	19881396	19889122
Chr3	20934088	20937326	Chr8	19790682	19793707
Chr3	21093535	21100870	Chr8	19770899	19777331
Chr3	21163475	21163906	Chr8	19769044	19769490
Chr3	21271996	21272493	Chr8	19763701	19764321
Chr3	46630765	46638765	Chr8	32636534	32643167
Chr3	46702796	46709657	Chr8	32627876	32632409
Chr3	46726660	46730723	Chr8	32547386	32550949
Chr3	46734701	46737012	Chr8	32538405	32541807
Chr3	46877958	46887468	Chr8	32177264	32185960
Chr3	46915307	46918176	Chr8	32162256	32164674
Chr3	47128447	47130967	Chr8	31979266	31983153
Chr3	1253653	1256874	Chr8	25647344	25650738
Chr3	1273536	1275200	Chr8	25440186	25441809
Chr3	1274898	1276337	Chr8	25438813	25440343
Chr3	1292834	1294738	Chr8	25422789	25424068
Chr3	1325684	1326441	Chr8	25046509	25047744
Chr3	1349494	1350351	Chr8	25045295	25046179
Chr5	38547940	38551618	Chr6	37635726	37639039
Chr5	38578499	38581882	Chr6	37649651	37652289
Chr5	38699552	38701732	Chr6	37982791	37988552
Chr5	38707311	38709719	Chr6	38041493	38044966
Chr5	38717275	38721529	Chr6	38046915	38051947
Chr5	38729984	38732467	Chr6	38400761	38403117
Chr5	38866830	38867480	Chr6	38714555	38715215
Chr5	38947429	38950848	Chr6	38826312	38830658
Chr5	51208156	51208827	Chr6	47615094	47615625
Chr5	51393575	51397015	Chr6	47676965	47679703
Chr5	51432989	51435518	Chr6	47707581	47709056
Chr5	51695660	51702975	Chr6	47906824	47913216
Chr5	51936988	51939701	Chr6	48120552	48122660
Chr5	51939303	51941681	Chr6	48122384	48124744
Chr5	52096021	52096770	Chr6	48249086	48249406
Chr5	52211620	52216605	Chr6	48250935	48254387
Chr5	51019063	51019677	Chr6	23746864	23747580
Chr5	51124062	51124640	Chr6	23856365	23857117
Chr5	51135670	51136223	Chr6	23863414	23864192
Chr5	51208156	51208827	Chr6	24032742	24033509
Chr5	51344754	51348454	Chr6	24101930	24105052
Chr5	51510085	51512346	Chr6	24611498	24613366
Chr5	1636612	1643459	Chr6	15349629	15354880
Chr5	1744928	1746497	Chr6	15212880	15213839
Chr5	1756428	1756646	Chr6	15208929	15209327
Chr5	1841054	1841460	Chr6	14932227	14932862
Chr5	1885905	1888179	Chr6	14831888	14834415
Chr5	1900009	1906458	Chr6	14774113	14780012
Chr5	1915044	1917542	Chr6	14726834	14730084
Chr5	1929404	1933427	Chr6	14714192	14720073
Chr5	1971607	1975164	Chr6	14659952	14662495
Chr5	2075027	2079218	Chr6	14456178	14458372
Chr5	33965899	33966585	Chr6	3354362	3355211
Chr5	33999241	33999843	Chr6	3314805	3315557
Chr5	34080094	34081793	Chr6	3235986	3239473
Chr5	34163936	34166587	Chr6	3090774	3094411
Chr5	34182992	34186516	Chr6	3079648	3083109
Chr5	34239310	34240882	Chr6	3063555	3065679
Chr5	34259947	34262895	Chr6	3014002	3016282
Chr5	39427381	39429651	Chr6	4888476	4891584
Chr5	39467864	39469172	Chr6	4849937	4851438
Chr5	39746411	39751162	Chr6	4794874	4795946
Chr5	39782402	39783814	Chr6	4762511	4766419
Chr5	39791991	39793085	Chr6	4749874	4756085
Chr5	39794589	39798519	Chr6	4729041	4733316
Chr5	17931618	17934269	Chr6	29071415	29073790
Chr5	17970010	17972289	Chr6	28620392	28622489
Chr5	17995737	18003472	Chr6	28474532	28483614
Chr5	18031667	18035587	Chr6	28400400	28404105
Chr5	18045743	18051696	Chr6	28398540	28399931
Chr5	18351942	18358171	Chr6	28263047	28271497
Chr5	50681563	50682843	Chr8	47901025	47902014
Chr5	50739451	50742562	Chr8	47918288	47921243
Chr5	50826489	50829590	Chr8	48102922	48105525
Chr5	51019063	51019677	Chr8	48212220	48212706
Chr5	51061704	51065981	Chr8	48275902	48280154
Chr5	51076638	51085034	Chr8	48341342	48347005
Chr5	51095703	51097007	Chr8	48354194	48356151
Chr5	51124062	51124640	Chr8	48515713	48516331
Chr5	51208156	51208827	Chr8	48671666	48672223
Chr5	2227253	2229434	Chr8	10412822	10414491
Chr5	2230624	2235340	Chr8	10418355	10423870
Chr5	2263905	2266629	Chr8	10471368	10473986
Chr5	2268397	2270080	Chr8	10525818	10527047
Chr5	2291646	2294151	Chr8	10565756	10567309
Chr5	2309579	2310649	Chr8	10635826	10636455
Chr5	2322159	2323969	Chr8	10816415	10818698
Chr5	51728489	51729175	Chr8	48994103	48994838
Chr5	51774067	51777097	Chr8	49050113	49053715
Chr5	51872472	51877787	Chr8	49267847	49273378
Chr5	51936988	51939701	Chr8	49470027	49472078
Chr5	51939303	51941681	Chr8	49471688	49475804
Chr5	51942309	51945762	Chr8	49559185	49561779
Chr5	47244190	47256626	Chr8	27098913	27102308
Chr5	47257478	47262924	Chr8	27094813	27098869
Chr5	47533634	47538183	Chr8	26943288	26949479
Chr5	47604893	47605649	Chr8	26743084	26753554
Chr5	47623650	47629927	Chr8	26717957	26720473
Chr5	47681517	47682842	Chr8	26279182	26280480
Chr5	47774864	47776316	Chr8	26149938	26151389
Chr5	47778098	47779548	Chr8	26122666	26124020
Chr5	47814283	47816154	Chr8	26087833	26091404
Chr5	47995890	47997722	Chr8	25803328	25805200
Chr5	48046931	48047512	Chr8	25679737	25682097
Chr5	48496361	48499323	Chr8	25427039	25430743
Chr5	48511520	48513058	Chr8	25422789	25424068
Chr5	48971476	48973779	Chr8	25132766	25135076
Chr5	49033496	49034248	Chr8	25046509	25047744
Chr5	49114302	49116916	Chr8	24924070	24927081
Chr5	49114302	49116916	Chr8	13951220	13952088
Chr5	49214305	49224554	Chr8	13907077	13909684
Chr5	49606019	49612595	Chr8	13857259	13865066
Chr5	49652079	49655700	Chr8	13830463	13834816
Chr5	49959941	49960546	Chr8	13657591	13657974
Chr5	50012217	50013973	Chr8	13600646	13602220
Chr5	50020249	50022703	Chr8	13563858	13566791
Chr5	50103445	50104773	Chr8	13512367	13513318
Chr5	50123846	50124985	Chr8	13496592	13498824
Chr5	50191554	50193941	Chr8	13454237	13458747
Chr5	50231575	50238163	Chr8	13443430	13450780
Chr5	50532198	50538163	Chr8	13254550	13255036
Chr5	1330671	1332979	Chr8	23804137	23805162
Chr5	1336851	1338551	Chr8	23700904	23703771
Chr5	1375288	1379191	Chr8	23456148	23466215
Chr5	1388890	1390577	Chr8	23388572	23389911
Chr5	1451829	1453506	Chr8	23181660	23182401
Chr5	1472889	1474344	Chr8	23156135	23158476
Chr5	1482948	1489531	Chr8	23145254	23153064
Chr5	31406675	31411970	Chr8	16360478	16363974
Chr5	31459203	31460709	Chr8	16330181	16331185
Chr5	31599418	31600559	Chr8	16126322	16127506
Chr5	31679991	31683302	Chr8	15954423	15958278
Chr5	31731680	31733676	Chr8	15840877	15843007
Chr5	31739052	31741693	Chr8	15795451	15797188
Chr6	461384	464625	Chr6	12774520	12779546
Chr6	486243	489708	Chr6	12792604	12796507
Chr6	533126	535504	Chr6	12814149	12817132
Chr6	553632	560076	Chr6	12825241	12831323
Chr6	559540	561221	Chr6	12830811	12832126
Chr6	598725	601698	Chr6	12838351	12841916
Chr6	652909	654271	Chr6	12903659	12904763
Chr6	1043312	1047437	Chr8	21658099	21662090
Chr6	1100716	1102625	Chr8	21710786	21712317
Chr6	1133158	1134642	Chr8	21778812	21779773
Chr6	1254530	1255285	Chr8	21830991	21831763
Chr6	1289679	1298451	Chr8	21870142	21879601
Chr6	1308877	1310115	Chr8	21907368	21908318
Chr6	1332018	1332990	Chr8	21933338	21934195
Chr6	1363352	1364965	Chr8	22073607	22073999
Chr6	1370920	1372998	Chr8	22078344	22082124
Chr6	1383935	1385135	Chr8	22098163	22099363
Chr6	1402840	1405119	Chr8	22109614	22113467
Chr6	1488875	1493423	Chr8	22412012	22417433
Chr6	1516733	1519759	Chr8	22432085	22436946
Chr6	1546977	1549474	Chr8	22437278	22440996
Chr6	1592093	1599818	Chr8	22515962	22518937
Chr6	1600324	1603528	Chr8	22533290	22534704
Chr6	1809700	1811103	Chr8	22625555	22627865
Chr6	6531226	6537416	Chr8	5567750	5571305
Chr6	6553408	6558318	Chr8	5574859	5579985
Chr6	6608182	6610351	Chr8	5584690	5591857
Chr6	6640907	6645697	Chr8	5604964	5609842
Chr6	6779788	6782234	Chr8	5611255	5613653
Chr6	6843352	6844168	Chr8	5615402	5617804
Chr6	6862766	6866655	Chr8	5619579	5623667
Chr6	6883539	6886062	Chr8	5627127	5629774
Chr6	47615094	47615625	Chr8	48671666	48672223
Chr6	47766831	47767847	Chr8	48834660	48835886
Chr6	47807505	47810167	Chr8	48871242	48874397
Chr6	47854662	47858475	Chr8	49200554	49206327
Chr6	48041585	48042287	Chr8	49382479	49385556
Chr6	48120552	48122660	Chr8	49470027	49472078
Chr6	48122384	48124744	Chr8	49471688	49475804
Chr6	48249086	48249406	Chr8	49509897	49510511
Chr6	9596272	9596700	Chr8	22397886	22398524
Chr6	9623027	9626151	Chr8	22109614	22113467
Chr6	9628043	9629578	Chr8	22098163	22099363
Chr6	9641709	9642375	Chr8	22073607	22073999
Chr6	9703306	9706926	Chr8	21802090	21804346
Chr6	9757487	9771538	Chr8	21549492	21559262
Chr6	9852065	9853337	Chr8	21427258	21428595
Chr6	9859122	9862978	Chr8	21414048	21417007
Chr6	9903992	9905986	Chr8	21309684	21311151
Chr6	9915435	9915665	Chr8	21301501	21302100
Chr6	9964229	9965049	Chr8	21273704	21274888
Chr6	9967953	9970101	Chr8	21183781	21186308
Chr6	43030565	43032984	Chr8	9670686	9672942
Chr6	43126752	43127357	Chr8	9638848	9639546
Chr6	43151880	43153732	Chr8	9597503	9598830
Chr6	43159143	43161147	Chr8	9595735	9596848
Chr6	43275584	43276868	Chr8	9585290	9587232
Chr6	43332338	43334650	Chr8	9575927	9580462
Chr6	43335623	43339090	Chr8	9571260	9573601
Chr6	43356051	43356800	Chr8	9542221	9542971
Chr6	39009701	39014138	Chr8	15747432	15751630
Chr6	39363545	39364449	Chr8	15730464	15731015
Chr6	39514131	39514853	Chr8	15724286	15724897
Chr6	39624892	39627309	Chr8	15707164	15709342
Chr6	39637951	39641150	Chr8	15689171	15695900
Chr6	39923843	39924850	Chr8	15613748	15615863
Chr6	39996956	39997948	Chr8	15603806	15604963
Chr6	40215006	40216627	Chr8	15592661	15594206
Chr8	615121	618446	Chr8	46984916	46988873
Chr8	685218	690306	Chr8	46789544	46790269
Chr8	697847	701224	Chr8	46665110	46666473
Chr8	737774	739936	Chr8	46444000	46445815
Chr8	747386	748440	Chr8	46424290	46425639
Chr8	751919	753545	Chr8	46283395	46284462
