# Supplementary material for: Genome-Wide Identification of MAPK, MAPKK, and MAPKKK Gene Families in Fagopyrum tataricum and Analysis of Their Expression Patterns Under Abiotic Stress
Source: Front Genet. 2022 Jun 17;13:894048. doi: 10.3389/fgene.2022.894048 (PMC9313540; doi:10.3389/fgene.2022.894048)
Supplement: Supplementary file 7 [file Table6.XLS]

## Sheet: S1
AverageShortestPathLength	BetweennessCentrality	ClosenessCentrality	ClusteringCoefficient	Degree	Eccentricity	IsSingleNode	name	NeighborhoodConnectivity	NumberOfDirectedEdges	NumberOfUndirectedEdges	PartnerOfMultiEdgedNodePairs	Radiality	selected	SelfLoops	shared name	Stress	TopologicalCoefficient
2.57143	0	0.388889	0	1	4	FALSE	FtMAPKKK40	9	0	1	0	0.869048	FALSE	0	FtMAPKKK40	0	0
1.61905	0.348333	0.617647	0	9	3	FALSE	FtMAPKKK35	3.66667	0	9	0	0.948413	FALSE	0	FtMAPKKK35	364	0.242424
2.14286	0.0222222	0.466667	0.5	4	3	FALSE	FtFtMAPKKK38	7.25	0	4	0	0.904762	FALSE	0	FtFtMAPKKK38	44	0.538462
1.80952	0.14881	0.552632	0.357143	8	3	FALSE	FtMAPK7	5.375	0	8	0	0.93254	FALSE	0	FtMAPK7	166	0.328125
1.95238	0.0275397	0.512195	0.6	6	3	FALSE	FtMAPK3	6.5	0	6	0	0.920635	FALSE	0	FtMAPK3	56	0.40625
1.95238	0.0275397	0.512195	0.6	6	3	FALSE	FtMAPK6	6.5	0	6	0	0.920635	FALSE	0	FtMAPK6	56	0.40625
2.04762	0.0464286	0.488372	0.3	5	3	FALSE	FtMAPKKK36	6.6	0	5	0	0.912698	FALSE	0	FtMAPKKK36	92	0.476923
2.09524	0.0626984	0.477273	0	4	3	FALSE	FtMAPKKK38	5.25	0	4	0	0.90873	FALSE	0	FtMAPKKK38	84	0.386364
2.47619	0.00547619	0.403846	0	2	4	FALSE	FtMAPKKK56	6.5	0	2	0	0.876984	FALSE	0	FtMAPKKK56	12	0.6875
2.47619	0.00547619	0.403846	0	2	4	FALSE	FtMAPKKK17	6.5	0	2	0	0.876984	FALSE	0	FtMAPKKK17	12	0.6875
2.57143	0	0.388889	0	1	4	FALSE	FtMAPKKK6	9	0	1	0	0.869048	FALSE	0	FtMAPKKK6	0	0
2.14286	0.0222222	0.466667	0.5	4	3	FALSE	FtMAPKKK4	7.25	0	4	0	0.904762	FALSE	0	FtMAPKKK4	44	0.538462
2.28571	0.0103175	0.4375	0	2	3	FALSE	FtMAPKKK9	7	0	2	0	0.892857	FALSE	0	FtMAPKKK9	10	0.545455
1.95238	0.0539683	0.512195	0.4	5	3	FALSE	FtMAPKKK51	6.8	0	5	0	0.920635	FALSE	0	FtMAPKKK51	60	0.4125
2.2381	0	0.446809	1	4	3	FALSE	FtMAPK5	7	0	4	0	0.896825	FALSE	0	FtMAPK5	0	0.583333
1.42857	0.464206	0.7	0.212121	12	2	FALSE	FtMAPKK1	5.16667	0	12	0	0.964286	FALSE	0	FtMAPKK1	456	0.263158
2.2381	0	0.446809	1	4	3	FALSE	FtMAPK4	7	0	4	0	0.896825	FALSE	0	FtMAPK4	0	0.583333
2.04762	0.0301587	0.488372	0.47619	7	3	FALSE	FtMAPK8	4.85714	0	7	0	0.912698	FALSE	0	FtMAPK8	30	0.373626
2.14286	0.00555556	0.466667	0.8	5	3	FALSE	FtMAPK2	6.4	0	5	0	0.904762	FALSE	0	FtMAPK2	8	0.492308
2.7619	0	0.362069	0	1	4	FALSE	FtMAPKKK7	8	0	1	0	0.853175	FALSE	0	FtMAPKKK7	0	0
2.33333	0	0.428571	1	2	3	FALSE	FtMAPKKK10	9.5	0	2	0	0.888889	FALSE	0	FtMAPKKK10	0	0.791667
2.33333	0	0.428571	1	2	3	FALSE	FtMAPKKK37	9.5	0	2	0	0.888889	FALSE	0	FtMAPKKK37	0	0.791667

## Sheet: S2
#node1	node2	combined_score
FtMAPKKK40	FtMAPKKK35	0.584
FtFtMAPKKK38	FtMAPK7	0.91
FtFtMAPKKK38	FtMAPKKK35	0.42
FtFtMAPKKK38	FtMAPK3	0.911
FtFtMAPKKK38	FtMAPK6	0.923
FtMAPKKK36	FtMAPK7	0.911
FtMAPKKK36	FtMAPK3	0.912
FtMAPKKK36	FtMAPK6	0.922
FtMAPKKK36	FtMAPKKK38	0.404
FtMAPKKK36	FtMAPKKK35	0.422
FtMAPKKK56	FtMAPKKK38	0.54
FtMAPKKK56	FtMAPKKK35	0.584
FtMAPKKK17	FtMAPKKK35	0.405
FtMAPKKK17	FtMAPKKK38	0.436
FtMAPKKK6	FtMAPKKK35	0.435
FtMAPKKK4	FtMAPK7	0.91
FtMAPKKK4	FtMAPK3	0.911
FtMAPKKK4	FtMAPK6	0.923
FtMAPKKK4	FtMAPKKK35	0.42
FtMAPKKK9	FtMAPKKK51	0.7
FtMAPKKK9	FtMAPKKK35	0.736
FtMAPK5	FtMAPKK1	0.577
FtMAPK5	FtMAPK4	0.902
FtMAPK5	FtMAPK8	0.903
FtMAPK5	FtMAPK2	0.905
FtMAPKKK7	FtMAPK7	0.403
FtMAPKKK51	FtMAPK7	0.411
FtMAPKKK51	FtMAPK8	0.428
FtMAPKKK51	FtMAPKK1	0.451
FtMAPKKK51	FtMAPK2	0.487
FtMAPKKK38	FtMAPKK1	0.407
FtMAPKKK35	FtMAPKK1	0.405
FtMAPKK1	FtMAPKKK10	0.879
FtMAPKK1	FtMAPK7	0.454
FtMAPKK1	FtMAPKKK37	0.888
FtMAPKK1	FtMAPK2	0.562
FtMAPKK1	FtMAPK8	0.959
FtMAPKK1	FtMAPK3	0.444
FtMAPKK1	FtMAPK6	0.535
FtMAPKK1	FtMAPK4	0.63
FtMAPK7	FtMAPK6	0.902
FtMAPK7	FtMAPK3	0.909
FtMAPK3	FtMAPK6	0.902
FtMAPK4	FtMAPK2	0.905
FtMAPK4	FtMAPK8	0.903
FtMAPK8	FtMAPKKK10	0.405
FtMAPK8	FtMAPKKK37	0.411
FtMAPK8	FtMAPK2	0.905
