# Supplementary material for: Genome-Wide Identification of MAPK, MAPKK, and MAPKKK Gene Families in Fagopyrum tataricum and Analysis of Their Expression Patterns Under Abiotic Stress
Source: Front Genet. 2022 Jun 17;13:894048. doi: 10.3389/fgene.2022.894048 (PMC9313540; doi:10.3389/fgene.2022.894048)
Supplement: Supplementary file 8 [file Table7.XLS]

## Sheet: S1
Genes_id	TF_name			TF_name	Number
FtPinG0005247000.01	RAV			MYB	175
FtPinG0007073300.01	RAV			bHLH	164
FtPinG0004903400.01	RAV			ERF	116
FtPinG0000033400.01	BES1			bZIP	99
FtPinG0000036600.01	FAR1			NAC	88
FtPinG0000038100.01	Dof			MYB_related	86
FtPinG0000044800.01	Dof			WRKY	78
FtPinG0000045400.01	bHLH			B3	64
FtPinG0000059500.01	NAC			G2-like	56
FtPinG0000068200.01	bZIP			HD-ZIP	50
FtPinG0000131700.01	NF-YC			C3H	50
FtPinG0000155100.01	Trihelix			LBD	49
FtPinG0000155700.01	YABBY			GRAS	48
FtPinG0000171800.01	WRKY			C2H2	42
FtPinG0000175200.01	bHLH			MIKC_MADS	40
FtPinG0000186600.01	TCP			Dof	36
FtPinG0000211900.01	YABBY			Trihelix	34
FtPinG0000212200.01	SBP			HSF	30
FtPinG0000216200.01	bHLH			M-type_MADS	30
FtPinG0000216400.01	bHLH			ARF	28
FtPinG0000220600.01	bHLH			AP2	28
FtPinG0000240100.01	NAC			TCP	27
FtPinG0000251300.01	LBD			TALE	27
FtPinG0000255600.01	STAT			GATA	26
FtPinG0000265000.01	LBD			SBP	25
FtPinG0000265100.01	LBD			ZF-HD	20
FtPinG0000273100.01	YABBY			NF-YB	19
FtPinG0000276100.01	GRAS			WOX	16
FtPinG0000276300.01	GRAS			Nin-like	15
FtPinG0000281400.01	bHLH			NF-YA	13
FtPinG0000286400.01	SBP			GRF	13
FtPinG0000299100.01	WRKY			HB-other	13
FtPinG0000317500.01	NF-YB			FAR1	12
FtPinG0000329800.01	bHLH			GeBP	12
FtPinG0000330300.01	Dof			EIL	12
FtPinG0000334100.01	bHLH			CO-like	12
FtPinG0000354800.01	WRKY			BES1	11
FtPinG0000362000.01	TCP			SRS	11
FtPinG0000377600.01	SBP			NF-YC	10
FtPinG0000381200.01	NAC			DBB	10
FtPinG0000383700.01	Dof			ARR-B	9
FtPinG0000396500.01	LBD			CAMTA	8
FtPinG0000397000.01	LBD			YABBY	7
FtPinG0000403800.01	WRKY			E2F/DP	7
FtPinG0000407200.01	bZIP			BBR-BPC	7
FtPinG0000412300.01	NAC			LSD	7
FtPinG0000422400.01	NAC			CPP	6
FtPinG0000426800.01	bZIP			RAV	3
FtPinG0000427200.01	bZIP			VOZ	3
FtPinG0000437500.01	bHLH			HB-PHD	3
FtPinG0000493400.01	SBP			SAP	2
FtPinG0000496000.01	SBP			Whirly	2
FtPinG0000497200.01	WRKY			NF-X1	2
FtPinG0000507400.01	YABBY			S1Fa-like	2
FtPinG0000535700.01	bHLH			STAT	1
FtPinG0000608600.01	GRAS			NZZ/SPL	1
FtPinG0000611600.01	FAR1			HRT-like	1
FtPinG0000644200.01	Dof			Total	1766
FtPinG0000686200.01	NF-YA
FtPinG0000686200.01	NF-YA
FtPinG0000702000.01	bHLH
FtPinG0000702500.01	Dof
FtPinG0000707100.01	NAC
FtPinG0000713600.01	BES1
FtPinG0000714100.01	NAC
FtPinG0000738900.01	bHLH
FtPinG0000754600.01	bHLH
FtPinG0000754600.01	bHLH
FtPinG0000772000.01	bZIP
FtPinG0000809300.01	bHLH
FtPinG0000818800.01	bHLH
FtPinG0000821500.01	bZIP
FtPinG0000830300.01	bHLH
FtPinG0000832700.01	SAP
FtPinG0000836000.01	TCP
FtPinG0000855700.01	FAR1
FtPinG0000868700.01	NF-YA
FtPinG0000870700.01	Dof
FtPinG0000878300.01	bHLH
FtPinG0000882200.01	NAC
FtPinG0000882900.01	bHLH
FtPinG0000898000.01	bZIP
FtPinG0000966100.01	NZZ/SPL
FtPinG0000966800.01	bZIP
FtPinG0000974600.01	SRS
FtPinG0000985200.01	NF-YA
FtPinG0001027800.01	bHLH
FtPinG0001029500.01	bZIP
FtPinG0001033800.01	bHLH
FtPinG0001034500.01	LBD
FtPinG0001053600.01	bHLH
FtPinG0001062400.01	HSF
FtPinG0001064800.01	Nin-like
FtPinG0001096800.01	NAC
FtPinG0001121900.01	YABBY
FtPinG0001132900.01	bHLH
FtPinG0001160300.01	HSF
FtPinG0001175000.01	GRAS
FtPinG0001185100.01	HSF
FtPinG0001212400.01	WRKY
FtPinG0001221400.01	Dof
FtPinG0001222000.01	Trihelix
FtPinG0001225000.01	HSF
FtPinG0001225500.01	BES1
FtPinG0001244300.01	E2F/DP
FtPinG0001259200.01	bZIP
FtPinG0001287900.01	SBP
FtPinG0001348800.01	NF-YC
FtPinG0001355700.01	TCP
FtPinG0001365800.01	LBD
FtPinG0001368400.01	bHLH
FtPinG0001377700.01	bHLH
FtPinG0001379200.01	bZIP
FtPinG0001384900.01	bZIP
FtPinG0001402800.01	bZIP
FtPinG0001408600.01	NF-YB
FtPinG0001412600.01	bZIP
FtPinG0001415000.01	NAC
FtPinG0001415000.01	NAC
FtPinG0001419100.01	NF-YC
FtPinG0001428200.01	WRKY
FtPinG0001434200.01	LBD
FtPinG0001456000.01	NF-YB
FtPinG0001492900.01	VOZ
FtPinG0001494600.01	TCP
FtPinG0001515300.01	bZIP
FtPinG0001527100.01	BBR-BPC
FtPinG0001528900.01	bZIP
FtPinG0001530900.01	bHLH
FtPinG0001532600.01	WRKY
FtPinG0001563600.01	bHLH
FtPinG0001576500.01	bZIP
FtPinG0001577500.01	WRKY
FtPinG0001608200.01	bHLH
FtPinG0001625300.01	SRS
FtPinG0001655100.01	FAR1
FtPinG0001659300.01	bZIP
FtPinG0001664700.01	GRAS
FtPinG0001688900.01	bHLH
FtPinG0001718400.01	FAR1
FtPinG0001727900.01	HSF
FtPinG0001732900.01	WRKY
FtPinG0001732900.01	WRKY
FtPinG0001733900.01	bHLH
FtPinG0001735300.01	LBD
FtPinG0001735600.01	LBD
FtPinG0001744100.01	Nin-like
FtPinG0001744100.01	Nin-like
FtPinG0001746600.01	Dof
FtPinG0001770900.01	WRKY
FtPinG0001773700.01	CPP
FtPinG0001782200.01	SBP
FtPinG0001782400.01	CAMTA
FtPinG0001782400.01	CAMTA
FtPinG0001804700.01	GRAS
FtPinG0001825500.01	bZIP
FtPinG0001829800.01	TCP
FtPinG0001839200.01	GRAS
FtPinG0001847100.01	NAC
FtPinG0001859600.01	LBD
FtPinG0001861000.01	bZIP
FtPinG0001863300.01	ZF-HD
FtPinG0001874600.01	SBP
FtPinG0001878200.01	WRKY
FtPinG0001891600.01	bHLH
FtPinG0001898900.01	Whirly
FtPinG0001902600.01	bHLH
FtPinG0001907600.01	GATA
FtPinG0001915700.01	bHLH
FtPinG0001918200.01	bHLH
FtPinG0001921200.01	WRKY
FtPinG0001924400.01	HSF
FtPinG0001937100.01	GATA
FtPinG0001939400.01	ZF-HD
FtPinG0001944300.01	GRAS
FtPinG0001978100.01	bHLH
FtPinG0001980200.01	NAC
FtPinG0001985100.01	Dof
FtPinG0001994900.01	bZIP
FtPinG0002007600.01	LBD
FtPinG0002007600.01	LBD
FtPinG0002032100.01	Nin-like
FtPinG0002054100.01	bHLH
FtPinG0002061700.01	NAC
FtPinG0002063700.01	bZIP
FtPinG0002073200.01	bHLH
FtPinG0002075100.01	GRAS
FtPinG0002078600.01	bHLH
FtPinG0002093100.01	NAC
FtPinG0002093100.01	NAC
FtPinG0002093800.01	bZIP
FtPinG0002100000.01	LBD
FtPinG0002111000.01	NF-YB
FtPinG0002123600.01	Trihelix
FtPinG0002126900.01	Dof
FtPinG0002136200.01	bZIP
FtPinG0002139400.01	bHLH
FtPinG0002142900.01	WRKY
FtPinG0002143600.01	bZIP
FtPinG0002156400.01	bZIP
FtPinG0002167800.01	Dof
FtPinG0002170200.01	bZIP
FtPinG0002170700.01	Trihelix
FtPinG0002173000.01	NAC
FtPinG0002173200.01	NAC
FtPinG0002177700.01	WRKY
FtPinG0002205700.01	NF-YB
FtPinG0002208200.01	NF-YC
FtPinG0002214500.01	GeBP
FtPinG0002237100.01	NAC
FtPinG0002246600.01	NF-YB
FtPinG0002252000.01	NAC
FtPinG0002267300.01	bHLH
FtPinG0002291600.01	bHLH
FtPinG0002293400.01	Dof
FtPinG0002293500.01	SBP
FtPinG0002312100.01	Trihelix
FtPinG0002325700.01	WRKY
FtPinG0002334500.01	WRKY
FtPinG0002336500.01	TCP
FtPinG0002336700.01	bHLH
FtPinG0002339300.01	NAC
FtPinG0002347400.01	bHLH
FtPinG0002358700.01	TCP
FtPinG0002360400.01	NF-X1
FtPinG0002374400.01	WRKY
FtPinG0002379000.01	HSF
FtPinG0002386500.01	GRAS
FtPinG0002386700.01	GRAS
FtPinG0002386900.01	GRAS
FtPinG0002387100.01	GRAS
FtPinG0002403700.01	E2F/DP
FtPinG0002439100.01	GRAS
FtPinG0002462800.01	NF-YA
FtPinG0002465900.01	E2F/DP
FtPinG0002467600.01	NAC
FtPinG0002470000.01	bHLH
FtPinG0002473600.01	E2F/DP
FtPinG0002476300.01	LBD
FtPinG0002487500.01	Trihelix
FtPinG0002490200.01	Dof
FtPinG0002493300.01	WRKY
FtPinG0002494800.01	HSF
FtPinG0002524500.01	WRKY
FtPinG0002547600.01	bZIP
FtPinG0002549300.01	Trihelix
FtPinG0002560000.01	NAC
FtPinG0002561000.01	NAC
FtPinG0002571600.01	Dof
FtPinG0002578700.01	bZIP
FtPinG0002590600.01	bHLH
FtPinG0002596000.01	NAC
FtPinG0002598100.01	bHLH
FtPinG0002601300.01	bHLH
FtPinG0002607800.01	GRAS
FtPinG0002621600.01	HSF
FtPinG0002624400.01	CPP
FtPinG0002635300.01	bZIP
FtPinG0002664400.01	GRAS
FtPinG0002664600.01	LBD
FtPinG0002670800.01	bZIP
FtPinG0002688700.01	WRKY
FtPinG0002710400.01	WRKY
FtPinG0002714200.01	bHLH
FtPinG0002716100.01	GATA
FtPinG0002717500.01	ZF-HD
FtPinG0002722000.01	bHLH
FtPinG0002724100.01	GATA
FtPinG0002731100.01	NAC
FtPinG0002731500.01	BES1
FtPinG0002738000.01	SRS
FtPinG0002753200.01	bZIP
FtPinG0002754900.01	Trihelix
FtPinG0002755100.01	Trihelix
FtPinG0002773600.01	LBD
FtPinG0002810600.01	WRKY
FtPinG0002859300.01	LBD
FtPinG0002864000.01	WRKY
FtPinG0002885200.01	GATA
FtPinG0002885200.01	GATA
FtPinG0002889800.01	LBD
FtPinG0002894400.01	GRAS
FtPinG0002920400.01	NAC
FtPinG0002935500.01	bZIP
FtPinG0002953300.01	EIL
FtPinG0002960300.01	NF-YA
FtPinG0002967400.01	NAC
FtPinG0002968800.01	bHLH
FtPinG0002981100.01	NF-YC
FtPinG0002990400.01	FAR1
FtPinG0003001300.01	WRKY
FtPinG0003010100.01	bHLH
FtPinG0003011700.01	HSF
FtPinG0003012600.01	bZIP
FtPinG0003025100.01	WRKY
FtPinG0003040200.01	bHLH
FtPinG0003045600.01	HSF
FtPinG0003050700.01	GATA
FtPinG0003072700.01	bZIP
FtPinG0003081400.01	bZIP
FtPinG0003093800.01	WRKY
FtPinG0003113700.01	HRT-like
FtPinG0003117700.01	bHLH
FtPinG0003119900.01	bHLH
FtPinG0003134600.01	NAC
FtPinG0003146900.01	GRAS
FtPinG0003149900.01	NAC
FtPinG0003152400.01	bHLH
FtPinG0003154300.01	bHLH
FtPinG0003162600.01	YABBY
FtPinG0003178000.01	GRAS
FtPinG0003178100.01	GRAS
FtPinG0003179200.01	GRAS
FtPinG0003179400.01	GRAS
FtPinG0003179600.01	GRAS
FtPinG0003182800.01	bHLH
FtPinG0003184500.01	bZIP
FtPinG0003189400.01	bHLH
FtPinG0003193100.01	WRKY
FtPinG0003195100.01	bHLH
FtPinG0003196200.01	bZIP
FtPinG0003208600.01	Trihelix
FtPinG0003220900.01	ZF-HD
FtPinG0003227200.01	bZIP
FtPinG0003232100.01	GeBP
FtPinG0003257800.01	NAC
FtPinG0003268900.01	Trihelix
FtPinG0003274700.01	bHLH
FtPinG0003298900.01	Trihelix
FtPinG0003304100.01	TCP
FtPinG0003304400.01	bZIP
FtPinG0003304600.01	LBD
FtPinG0003310800.01	SBP
FtPinG0003331900.01	S1Fa-like
FtPinG0003333200.01	LBD
FtPinG0003351900.01	HSF
FtPinG0003354000.01	bHLH
FtPinG0003355300.01	bZIP
FtPinG0003355500.01	bZIP
FtPinG0003375900.01	LBD
FtPinG0003380800.01	bHLH
FtPinG0003429500.01	bZIP
FtPinG0003446200.01	SBP
FtPinG0003478900.01	Nin-like
FtPinG0003497300.01	LBD
FtPinG0003498000.01	bHLH
FtPinG0003498200.01	bHLH
FtPinG0003521700.01	bHLH
FtPinG0003521900.01	bHLH
FtPinG0003523300.01	bZIP
FtPinG0003524600.01	CPP
FtPinG0003534600.01	Nin-like
FtPinG0003559000.01	bHLH
FtPinG0003598300.01	ZF-HD
FtPinG0003600200.01	bHLH
FtPinG0003600200.01	bHLH
FtPinG0003615200.01	HSF
FtPinG0003616300.01	BES1
FtPinG0003617400.01	GRAS
FtPinG0003638300.01	YABBY
FtPinG0003659100.01	HSF
FtPinG0003659100.01	HSF
FtPinG0003663600.01	Trihelix
FtPinG0003701200.01	WRKY
FtPinG0003722700.01	WRKY
FtPinG0003726800.01	GRAS
FtPinG0003738000.01	HSF
FtPinG0003761600.01	WRKY
FtPinG0003808400.01	Trihelix
FtPinG0003810700.01	NF-YB
FtPinG0003810700.01	NF-YB
FtPinG0003815100.01	WRKY
FtPinG0003838400.01	Dof
FtPinG0003851300.01	GRAS
FtPinG0003860400.01	bHLH
FtPinG0003860400.01	bHLH
FtPinG0003903800.01	TCP
FtPinG0003934400.01	GRAS
FtPinG0003976200.01	GATA
FtPinG0003979600.01	CPP
FtPinG0003987600.01	Dof
FtPinG0003992200.01	EIL
FtPinG0004005200.01	NF-YB
FtPinG0004037500.01	LBD
FtPinG0004041500.01	S1Fa-like
FtPinG0004045500.01	Nin-like
FtPinG0004048100.01	TCP
FtPinG0004061900.01	bZIP
FtPinG0004063000.01	bHLH
FtPinG0004064600.01	Trihelix
FtPinG0004090200.01	BES1
FtPinG0004132200.01	WRKY
FtPinG0004133900.01	GRAS
FtPinG0004134100.01	GRAS
FtPinG0004155300.01	WRKY
FtPinG0004172200.01	Trihelix
FtPinG0004174900.01	bHLH
FtPinG0004209600.01	Dof
FtPinG0004223300.01	Trihelix
FtPinG0004226300.01	GRAS
FtPinG0004237400.01	WRKY
FtPinG0004239500.01	ZF-HD
FtPinG0004244800.01	NF-YC
FtPinG0004275100.01	bHLH
FtPinG0004288500.01	bHLH
FtPinG0004292100.01	NAC
FtPinG0004299300.01	FAR1
FtPinG0004308000.01	Trihelix
FtPinG0004308100.01	Trihelix
FtPinG0004308100.01	Trihelix
FtPinG0004319300.01	WRKY
FtPinG0004333600.01	NF-YB
FtPinG0004350400.01	GATA
FtPinG0004354800.01	HSF
FtPinG0004358700.01	NAC
FtPinG0004364900.01	TCP
FtPinG0004400100.01	bHLH
FtPinG0004433400.01	BBR-BPC
FtPinG0004454100.01	LBD
FtPinG0004460400.01	WRKY
FtPinG0004464200.01	WRKY
FtPinG0004467600.01	bHLH
FtPinG0004488700.01	NF-YB
FtPinG0004508400.01	NAC
FtPinG0004514100.01	bHLH
FtPinG0004538900.01	bHLH
FtPinG0004540000.01	Trihelix
FtPinG0004548800.01	LBD
FtPinG0004598500.01	TCP
FtPinG0004646000.01	bHLH
FtPinG0004652500.01	NF-YA
FtPinG0004668800.01	bHLH
FtPinG0004671500.01	WRKY
FtPinG0004676400.01	ZF-HD
FtPinG0004682800.01	WRKY
FtPinG0004721800.01	bZIP
FtPinG0004749900.01	bHLH
FtPinG0004751500.01	bZIP
FtPinG0004756500.01	LBD
FtPinG0004759200.01	bZIP
FtPinG0004764100.01	WRKY
FtPinG0004767900.01	NF-YB
FtPinG0004776500.01	bHLH
FtPinG0004808700.01	bHLH
FtPinG0004814300.01	WRKY
FtPinG0004814900.01	bHLH
FtPinG0004829100.01	WRKY
FtPinG0004834300.01	GATA
FtPinG0004847400.01	NF-YC
FtPinG0004860200.01	NAC
FtPinG0004888300.01	bZIP
FtPinG0004891200.01	SRS
FtPinG0004894600.01	LBD
FtPinG0004897100.01	GRAS
FtPinG0004905000.01	bHLH
FtPinG0004914600.01	WRKY
FtPinG0004915500.01	bHLH
FtPinG0004965900.01	TCP
FtPinG0004976300.01	bHLH
FtPinG0004978000.01	bHLH
FtPinG0004978700.01	NF-YB
FtPinG0004982400.01	TCP
FtPinG0004997500.01	NAC
FtPinG0004998300.01	ZF-HD
FtPinG0005008400.01	WRKY
FtPinG0005027800.01	CPP
FtPinG0005031900.01	GRAS
FtPinG0005032100.01	GRAS
FtPinG0005032300.01	GRAS
FtPinG0005032500.01	GRAS
FtPinG0005035600.01	SBP
FtPinG0005060800.01	ZF-HD
FtPinG0005089400.01	WRKY
FtPinG0005089800.01	WRKY
FtPinG0005095500.01	bHLH
FtPinG0005105500.01	WRKY
FtPinG0005107600.01	CAMTA
FtPinG0005108300.01	NAC
FtPinG0005108600.01	ZF-HD
FtPinG0005109300.01	ZF-HD
FtPinG0005111700.01	WRKY
FtPinG0005114700.01	bZIP
FtPinG0005131700.01	EIL
FtPinG0005144700.01	LBD
FtPinG0005145000.01	LBD
FtPinG0005157600.01	Dof
FtPinG0005157600.01	Dof
FtPinG0005167000.01	NAC
FtPinG0005175600.01	NF-X1
FtPinG0005197300.01	TCP
FtPinG0005199200.01	bHLH
FtPinG0005201600.01	NAC
FtPinG0005206800.01	bZIP
FtPinG0005207300.01	BBR-BPC
FtPinG0005207500.01	BBR-BPC
FtPinG0005248000.01	NAC
FtPinG0005249800.01	bHLH
FtPinG0005264300.01	LBD
FtPinG0005269500.01	TCP
FtPinG0005329400.01	LBD
FtPinG0005336100.01	TCP
FtPinG0005336400.01	bZIP
FtPinG0005349100.01	SBP
FtPinG0005353100.01	NF-YB
FtPinG0005364100.01	WRKY
FtPinG0005387300.01	bHLH
FtPinG0005394900.01	bHLH
FtPinG0005395300.01	bHLH
FtPinG0005406300.01	NAC
FtPinG0005418500.01	bZIP
FtPinG0005429900.01	bHLH
FtPinG0005430300.01	TCP
FtPinG0005441000.01	NF-YB
FtPinG0005441400.01	Trihelix
FtPinG0005482700.01	Trihelix
FtPinG0005486000.01	WRKY
FtPinG0005490300.01	NAC
FtPinG0005506000.01	NAC
FtPinG0005548400.01	WRKY
FtPinG0005559000.01	LBD
FtPinG0005561100.01	GATA
FtPinG0005564800.01	NAC
FtPinG0005573600.01	LBD
FtPinG0005575500.01	bHLH
FtPinG0005612400.01	bHLH
FtPinG0005615200.01	SRS
FtPinG0005617300.01	BBR-BPC
FtPinG0005619800.01	GATA
FtPinG0005620000.01	GATA
FtPinG0005624400.01	NAC
FtPinG0005657300.01	GRAS
FtPinG0005682300.01	HSF
FtPinG0005688900.01	NAC
FtPinG0005688900.01	NAC
FtPinG0005692100.01	NAC
FtPinG0005692100.01	NAC
FtPinG0005696300.01	bHLH
FtPinG0005714500.01	GATA
FtPinG0005738000.01	NAC
FtPinG0005746300.01	Trihelix
FtPinG0005747400.01	GeBP
FtPinG0005759000.01	NAC
FtPinG0005764900.01	GATA
FtPinG0005773600.01	bZIP
FtPinG0005791100.01	NAC
FtPinG0005796400.01	E2F/DP
FtPinG0005798100.01	bHLH
FtPinG0005799300.01	BES1
FtPinG0005803200.01	Trihelix
FtPinG0005806900.01	GRAS
FtPinG0005811400.01	Trihelix
FtPinG0005812500.01	bZIP
FtPinG0005812500.01	bZIP
FtPinG0005817300.01	bHLH
FtPinG0005819100.01	Dof
FtPinG0005823900.01	LBD
FtPinG0005823900.01	LBD
FtPinG0005826000.01	E2F/DP
FtPinG0005857800.01	NF-YC
FtPinG0005857800.01	NF-YC
FtPinG0005862300.01	bZIP
FtPinG0005869000.01	bHLH
FtPinG0005875600.01	NAC
FtPinG0005885800.01	NAC
FtPinG0005895400.01	HSF
FtPinG0005906600.01	NAC
FtPinG0005937800.01	Dof
FtPinG0005957100.01	EIL
FtPinG0005957300.01	EIL
FtPinG0005993400.01	GATA
FtPinG0006014000.01	Dof
FtPinG0006016300.01	GRAS
FtPinG0006017000.01	WRKY
FtPinG0006025100.01	TCP
FtPinG0006029400.01	bZIP
FtPinG0006040000.01	ZF-HD
FtPinG0006042300.01	Dof
FtPinG0006044000.01	bHLH
FtPinG0006046600.01	LBD
FtPinG0006052400.01	Dof
FtPinG0006063400.01	TCP
FtPinG0006065100.01	Whirly
FtPinG0006083600.01	WRKY
FtPinG0006087500.01	NAC
FtPinG0006125900.01	SAP
FtPinG0006134400.01	NAC
FtPinG0006144300.01	SBP
FtPinG0006147200.01	bHLH
FtPinG0006147400.01	bHLH
FtPinG0006147600.01	bHLH
FtPinG0006165100.01	GeBP
FtPinG0006190400.01	NAC
FtPinG0006201300.01	WRKY
FtPinG0006202300.01	WRKY
FtPinG0006235500.01	FAR1
FtPinG0006238600.01	NF-YC
FtPinG0006264400.01	BES1
FtPinG0006282800.01	ZF-HD
FtPinG0006294300.01	LBD
FtPinG0006297100.01	LBD
FtPinG0006311800.01	WRKY
FtPinG0006322300.01	WRKY
FtPinG0006337300.01	SBP
FtPinG0006338000.01	Dof
FtPinG0006347300.01	bHLH
FtPinG0006351100.01	Nin-like
FtPinG0006352100.01	Dof
FtPinG0006382900.01	SBP
FtPinG0006382900.01	SBP
FtPinG0006388000.01	WRKY
FtPinG0006417100.01	ZF-HD
FtPinG0006457000.01	EIL
FtPinG0006458700.01	bZIP
FtPinG0006467100.01	bZIP
FtPinG0006467100.01	bZIP
FtPinG0006479400.01	bHLH
FtPinG0006517000.01	Dof
FtPinG0006527600.01	NF-YA
FtPinG0006538300.01	NF-YA
FtPinG0006546100.01	bZIP
FtPinG0006548400.01	SRS
FtPinG0006550900.01	BBR-BPC
FtPinG0006563600.01	NAC
FtPinG0006569200.01	bHLH
FtPinG0006575700.01	Nin-like
FtPinG0006575700.01	Nin-like
FtPinG0006588500.01	SBP
FtPinG0006601600.01	BBR-BPC
FtPinG0006602200.01	GRAS
FtPinG0006617300.01	WRKY
FtPinG0006621300.01	NAC
FtPinG0006624100.01	ZF-HD
FtPinG0006624800.01	NAC
FtPinG0006627500.01	TCP
FtPinG0006650700.01	SBP
FtPinG0006662100.01	bHLH
FtPinG0006669200.01	ZF-HD
FtPinG0006700500.01	bZIP
FtPinG0006724200.01	Trihelix
FtPinG0006729300.01	bHLH
FtPinG0006729500.01	bHLH
FtPinG0006805000.01	GATA
FtPinG0006807500.01	CAMTA
FtPinG0006827100.01	Trihelix
FtPinG0006832600.01	bHLH
FtPinG0006832600.01	bHLH
FtPinG0006836400.01	bHLH
FtPinG0006838500.01	bZIP
FtPinG0006862400.01	TCP
FtPinG0006869400.01	GRAS
FtPinG0006876900.01	LBD
FtPinG0006884300.01	WRKY
FtPinG0006887500.01	NF-YB
FtPinG0006887700.01	NF-YB
FtPinG0006898100.01	bZIP
FtPinG0006918300.01	GRAS
FtPinG0006919900.01	NAC
FtPinG0006924900.01	bHLH
FtPinG0006927100.01	NF-YB
FtPinG0006941200.01	bHLH
FtPinG0006943800.01	Dof
FtPinG0006962300.01	WRKY
FtPinG0006983900.01	GATA
FtPinG0006999000.01	bHLH
FtPinG0007022500.01	bHLH
FtPinG0007041900.01	NAC
FtPinG0007042500.01	LBD
FtPinG0007057700.01	Dof
FtPinG0007060900.01	NF-YA
FtPinG0007077600.01	HSF
FtPinG0007103300.01	bHLH
FtPinG0007112900.01	HSF
FtPinG0007113900.01	bZIP
FtPinG0007173100.01	E2F/DP
FtPinG0007173800.01	NAC
FtPinG0007181900.01	NF-YA
FtPinG0007195100.01	bZIP
FtPinG0007226700.01	WRKY
FtPinG0007227700.01	WRKY
FtPinG0007230800.01	VOZ
FtPinG0007230800.01	VOZ
FtPinG0007236000.01	FAR1
FtPinG0007266400.01	bZIP
FtPinG0007270300.01	LBD
FtPinG0007275100.01	GATA
FtPinG0007277900.01	bHLH
FtPinG0007295700.01	SBP
FtPinG0007302800.01	bHLH
FtPinG0007309700.01	bZIP
FtPinG0007309700.01	bZIP
FtPinG0007309900.01	bHLH
FtPinG0007313500.01	WRKY
FtPinG0007340800.01	bZIP
FtPinG0007346200.01	Nin-like
FtPinG0007346200.01	Nin-like
FtPinG0007390000.01	bHLH
FtPinG0007403700.01	NAC
FtPinG0007429400.01	CAMTA
FtPinG0007435300.01	LBD
FtPinG0007435600.01	Trihelix
FtPinG0007448200.01	SBP
FtPinG0007458900.01	WRKY
FtPinG0007464600.01	SBP
FtPinG0007471500.01	NAC
FtPinG0007502300.01	bHLH
FtPinG0007532400.01	NAC
FtPinG0007552800.01	WRKY
FtPinG0007570900.01	CPP
FtPinG0007574700.01	HSF
FtPinG0007581800.01	bHLH
FtPinG0007583300.01	bHLH
FtPinG0007615000.01	NF-YB
FtPinG0007629700.01	WRKY
FtPinG0007637100.01	bZIP
FtPinG0007651000.01	SRS
FtPinG0007664900.01	bHLH
FtPinG0007668800.01	GATA
FtPinG0007678800.01	bZIP
FtPinG0007684200.01	HSF
FtPinG0007700500.01	GATA
FtPinG0007718300.01	NF-YA
FtPinG0007732600.01	WRKY
FtPinG0007740700.01	SRS
FtPinG0007762200.01	FAR1
FtPinG0007768300.01	WRKY
FtPinG0007773000.01	bHLH
FtPinG0007790200.01	bZIP
FtPinG0007790200.01	bZIP
FtPinG0007823100.01	NAC
FtPinG0007823100.01	NAC
FtPinG0007823100.01	NAC
FtPinG0007839400.01	bHLH
FtPinG0007854200.01	Dof
FtPinG0007868100.01	Dof
FtPinG0007888700.01	HSF
FtPinG0007897200.01	GeBP
FtPinG0007899300.01	NAC
FtPinG0007899500.01	GRAS
FtPinG0007900600.01	bZIP
FtPinG0007946400.01	bHLH
FtPinG0007958200.01	SRS
FtPinG0007959700.01	GATA
FtPinG0007965100.01	bZIP
FtPinG0007971900.01	bHLH
FtPinG0007979300.01	bHLH
FtPinG0007985100.01	GATA
FtPinG0008016200.01	bHLH
FtPinG0008019100.01	bZIP
FtPinG0008030700.01	bZIP
FtPinG0008045400.01	GRAS
FtPinG0008047100.01	bHLH
FtPinG0008090600.01	NAC
FtPinG0008111900.01	Trihelix
FtPinG0008117100.01	bZIP
FtPinG0008123200.01	bZIP
FtPinG0008151300.01	bHLH
FtPinG0008174200.01	bZIP
FtPinG0008174900.01	EIL
FtPinG0008189300.01	CAMTA
FtPinG0008189300.01	CAMTA
FtPinG0008190500.01	SBP
FtPinG0008196900.01	TCP
FtPinG0008197400.01	BES1
FtPinG0008197900.01	NAC
FtPinG0008202100.01	NAC
FtPinG0008203600.01	bHLH
FtPinG0008203800.01	bHLH
FtPinG0008207800.01	bHLH
FtPinG0008212200.01	bHLH
FtPinG0008212200.01	bHLH
FtPinG0008237800.01	TCP
FtPinG0008243800.01	ZF-HD
FtPinG0008246500.01	bZIP
FtPinG0008252000.01	bHLH
FtPinG0008252900.01	Dof
FtPinG0008254600.01	EIL
FtPinG0008262600.01	bHLH
FtPinG0008268200.01	bHLH
FtPinG0008278700.01	bHLH
FtPinG0008289000.01	HSF
FtPinG0008289700.01	bHLH
FtPinG0008300800.01	EIL
FtPinG0008319800.01	bHLH
FtPinG0008320600.01	HSF
FtPinG0008347900.01	GATA
FtPinG0008361200.01	NAC
FtPinG0008364200.01	CAMTA
FtPinG0008389300.01	bZIP
FtPinG0008419400.01	WRKY
FtPinG0008423700.01	EIL
FtPinG0008442400.01	bHLH
FtPinG0008466000.01	bZIP
FtPinG0008478400.01	NAC
FtPinG0008501600.01	bHLH
FtPinG0008520400.01	HSF
FtPinG0008584400.01	GATA
FtPinG0008592100.01	bZIP
FtPinG0008615700.01	GRAS
FtPinG0008622800.01	BES1
FtPinG0008622800.01	BES1
FtPinG0008632100.01	bHLH
FtPinG0008635000.01	LBD
FtPinG0008656300.01	bZIP
FtPinG0008657100.01	bZIP
FtPinG0008670900.01	bHLH
FtPinG0008670900.01	bHLH
FtPinG0008676000.01	NAC
FtPinG0008683700.01	GeBP
FtPinG0008683700.01	GeBP
FtPinG0008708000.01	WRKY
FtPinG0008726200.01	WRKY
FtPinG0008748000.01	Trihelix
FtPinG0008837900.01	FAR1
FtPinG0008846600.01	GATA
FtPinG0008851000.01	Trihelix
FtPinG0008881800.01	bHLH
FtPinG0008903100.01	LBD
FtPinG0008903400.01	LBD
FtPinG0008918600.01	HSF
FtPinG0008918700.01	bHLH
FtPinG0008928200.01	NAC
FtPinG0008934500.01	NF-YA
FtPinG0008950900.01	Nin-like
FtPinG0008950900.01	Nin-like
FtPinG0008965700.01	LBD
FtPinG0008991800.01	bHLH
FtPinG0008996800.01	bHLH
FtPinG0009018300.01	bZIP
FtPinG0009041600.01	bHLH
FtPinG0009084500.01	bHLH
FtPinG0009086800.01	ZF-HD
FtPinG0009087100.01	bHLH
FtPinG0009104300.01	bHLH
FtPinG0009119800.01	GeBP
FtPinG0009123100.01	SRS
FtPinG0009145900.01	SBP
FtPinG0009157800.01	bHLH
FtPinG0009160800.01	Nin-like
FtPinG0009174300.01	NAC
FtPinG0009186100.01	WRKY
FtPinG0009187600.01	GeBP
FtPinG0009202800.01	GRAS
FtPinG0009232600.01	LBD
FtPinG0009241000.01	bZIP
FtPinG0009244100.01	ZF-HD
FtPinG0009255800.01	WRKY
FtPinG0009272600.01	EIL
FtPinG0009276000.01	NAC
FtPinG0009278900.01	bZIP
FtPinG0009279400.01	TCP
FtPinG0009322700.01	GRAS
FtPinG0009341600.01	Trihelix
FtPinG0009362500.01	bZIP
FtPinG0009368500.01	bHLH
FtPinG0009370700.01	bZIP
FtPinG0009375400.01	NAC
FtPinG0009381700.01	bHLH
FtPinG0009391600.01	bZIP
FtPinG0009395900.01	LBD
FtPinG0009407700.01	bZIP
FtPinG0009423600.01	bZIP
FtPinG0009426800.01	NAC
FtPinG0009429900.01	GRAS
FtPinG0009449100.01	NAC
FtPinG0009475100.01	GeBP
FtPinG0009475100.01	GeBP
FtPinG0009490000.01	EIL
FtPinG0009519600.01	NAC
FtPinG0009519800.01	NAC
FtPinG0009522600.01	WRKY
FtPinG0009524600.01	ZF-HD
FtPinG0009543500.01	Dof
FtPinG0009592200.01	Dof
FtPinG0009608000.01	GeBP
FtPinG0009635000.01	NAC
FtPinG0009656900.01	NAC
FtPinG0009656900.01	NAC
FtPinG0009667000.01	Trihelix
FtPinG0009667700.01	bZIP
FtPinG0009668700.01	Dof
FtPinG0009673000.01	GRAS
FtPinG0009718300.01	bZIP
FtPinG0009748400.01	HSF
FtPinG0009765500.01	bZIP
FtPinG0009766600.01	bHLH
FtPinG0009766800.01	HSF
FtPinG0009798800.01	WRKY
FtPinG0009801000.01	SRS
FtPinG0009810500.01	TCP
FtPinG0009857000.01	FAR1
FtPinG0009904300.01	SBP
FtPinG0000343000.01	ARF
FtPinG0000387700.01	ARF
FtPinG0000683600.01	ARF
FtPinG0000683600.01	ARF
FtPinG0000764000.01	ARF
FtPinG0000807700.01	ARF
FtPinG0000840000.01	ARF
FtPinG0001741700.01	ARF
FtPinG0001971700.01	ARF
FtPinG0002469700.01	ARF
FtPinG0002499600.01	ARF
FtPinG0002591700.01	ARF
FtPinG0002610200.01	ARF
FtPinG0002645500.01	ARF
FtPinG0003227500.01	ARF
FtPinG0003331700.01	ARF
FtPinG0003331700.01	ARF
FtPinG0003898400.01	ARF
FtPinG0004636500.01	ARF
FtPinG0005201700.01	ARF
FtPinG0005575800.01	ARF
FtPinG0005575800.01	ARF
FtPinG0005714900.01	ARF
FtPinG0007231100.01	ARF
FtPinG0008443000.01	ARF
FtPinG0008597200.01	ARF
FtPinG0008597700.01	ARF
FtPinG0009506900.01	ARF
FtPinG0000037200.01	B3
FtPinG0000367500.01	B3
FtPinG0000379300.01	B3
FtPinG0000387600.01	B3
FtPinG0000607000.01	B3
FtPinG0000607400.01	B3
FtPinG0000759400.01	B3
FtPinG0000992800.01	B3
FtPinG0001575500.01	B3
FtPinG0001725000.01	B3
FtPinG0001739000.01	B3
FtPinG0001739200.01	B3
FtPinG0001739600.01	B3
FtPinG0002080800.01	B3
FtPinG0002089500.01	B3
FtPinG0002090400.01	B3
FtPinG0002090600.01	B3
FtPinG0002112600.01	B3
FtPinG0002112800.01	B3
FtPinG0002726500.01	B3
FtPinG0002739900.01	B3
FtPinG0003210500.01	B3
FtPinG0003210500.01	B3
FtPinG0003210700.01	B3
FtPinG0003210900.01	B3
FtPinG0003342300.01	B3
FtPinG0004013600.01	B3
FtPinG0004015900.01	B3
FtPinG0004491400.01	B3
FtPinG0004831300.01	B3
FtPinG0005053200.01	B3
FtPinG0005160000.01	B3
FtPinG0005348200.01	B3
FtPinG0005494300.01	B3
FtPinG0005569600.01	B3
FtPinG0005603300.01	B3
FtPinG0005657700.01	B3
FtPinG0005657900.01	B3
FtPinG0005658500.01	B3
FtPinG0005737100.01	B3
FtPinG0005738400.01	B3
FtPinG0005758500.01	B3
FtPinG0005833100.01	B3
FtPinG0006004700.01	B3
FtPinG0006186400.01	B3
FtPinG0006267200.01	B3
FtPinG0006488800.01	B3
FtPinG0006489000.01	B3
FtPinG0007202700.01	B3
FtPinG0007509300.01	B3
FtPinG0007546200.01	B3
FtPinG0007970900.01	B3
FtPinG0008255800.01	B3
FtPinG0008296400.01	B3
FtPinG0008557700.01	B3
FtPinG0008574200.01	B3
FtPinG0008596400.01	B3
FtPinG0008604500.01	B3
FtPinG0008832900.01	B3
FtPinG0008833800.01	B3
FtPinG0009140200.01	B3
FtPinG0009141400.01	B3
FtPinG0009286900.01	B3
FtPinG0009465900.01	B3
FtPinG0000628700.01	AP2
FtPinG0001028600.01	AP2
FtPinG0002177000.01	AP2
FtPinG0003122100.01	AP2
FtPinG0003122500.01	AP2
FtPinG0003183000.01	AP2
FtPinG0003951500.01	AP2
FtPinG0003989200.01	AP2
FtPinG0003989200.01	AP2
FtPinG0005545400.01	AP2
FtPinG0005947300.01	AP2
FtPinG0005986200.01	AP2
FtPinG0006430500.01	AP2
FtPinG0007082400.01	AP2
FtPinG0007214300.01	AP2
FtPinG0007614100.01	AP2
FtPinG0007869000.01	AP2
FtPinG0009081200.01	AP2
FtPinG0009380600.01	AP2
FtPinG0009489700.01	AP2
FtPinG0002070100.01	AP2
FtPinG0003989200.01	AP2
FtPinG0001439000.01	AP2
FtPinG0001439000.01	AP2
FtPinG0009726900.01	AP2
FtPinG0000628700.01	AP2
FtPinG0000628700.01	AP2
FtPinG0002712500.01	AP2
FtPinG0000150800.01	ERF
FtPinG0000352100.01	ERF
FtPinG0000415700.01	ERF
FtPinG0000552700.01	ERF
FtPinG0000581800.01	ERF
FtPinG0000634000.01	ERF
FtPinG0000634300.01	ERF
FtPinG0000683200.01	ERF
FtPinG0000742400.01	ERF
FtPinG0000874400.01	ERF
FtPinG0000926400.01	ERF
FtPinG0001117500.01	ERF
FtPinG0001127300.01	ERF
FtPinG0001133600.01	ERF
FtPinG0001216900.01	ERF
FtPinG0001427400.01	ERF
FtPinG0001452500.01	ERF
FtPinG0001522200.01	ERF
FtPinG0001644300.01	ERF
FtPinG0001644600.01	ERF
FtPinG0001645100.01	ERF
FtPinG0001668000.01	ERF
FtPinG0001757700.01	ERF
FtPinG0001772000.01	ERF
FtPinG0001787700.01	ERF
FtPinG0001838300.01	ERF
FtPinG0001905600.01	ERF
FtPinG0001906300.01	ERF
FtPinG0001978400.01	ERF
FtPinG0001998500.01	ERF
FtPinG0002019600.01	ERF
FtPinG0002083500.01	ERF
FtPinG0002103400.01	ERF
FtPinG0002173300.01	ERF
FtPinG0002173500.01	ERF
FtPinG0002173700.01	ERF
FtPinG0002294600.01	ERF
FtPinG0002552000.01	ERF
FtPinG0002591300.01	ERF
FtPinG0002691400.01	ERF
FtPinG0002711700.01	ERF
FtPinG0002878800.01	ERF
FtPinG0002945200.01	ERF
FtPinG0003005100.01	ERF
FtPinG0003023300.01	ERF
FtPinG0003124000.01	ERF
FtPinG0003194700.01	ERF
FtPinG0003268800.01	ERF
FtPinG0003308600.01	ERF
FtPinG0003319600.01	ERF
FtPinG0003339500.01	ERF
FtPinG0003345600.01	ERF
FtPinG0003374900.01	ERF
FtPinG0003375100.01	ERF
FtPinG0003555000.01	ERF
FtPinG0003663700.01	ERF
FtPinG0003760400.01	ERF
FtPinG0003971800.01	ERF
FtPinG0003972300.01	ERF
FtPinG0004060200.01	ERF
FtPinG0004136100.01	ERF
FtPinG0004256900.01	ERF
FtPinG0004340900.01	ERF
FtPinG0004530800.01	ERF
FtPinG0004775700.01	ERF
FtPinG0004790700.01	ERF
FtPinG0004790900.01	ERF
FtPinG0004858800.01	ERF
FtPinG0004938100.01	ERF
FtPinG0005080800.01	ERF
FtPinG0005123400.01	ERF
FtPinG0005339700.01	ERF
FtPinG0005501900.01	ERF
FtPinG0005559300.01	ERF
FtPinG0005948000.01	ERF
FtPinG0006010100.01	ERF
FtPinG0006227200.01	ERF
FtPinG0006429900.01	ERF
FtPinG0006722300.01	ERF
FtPinG0006733300.01	ERF
FtPinG0006905700.01	ERF
FtPinG0006948400.01	ERF
FtPinG0006985400.01	ERF
FtPinG0006985800.01	ERF
FtPinG0007276200.01	ERF
FtPinG0007343500.01	ERF
FtPinG0007401700.01	ERF
FtPinG0007425700.01	ERF
FtPinG0007485600.01	ERF
FtPinG0007594200.01	ERF
FtPinG0007618600.01	ERF
FtPinG0007723200.01	ERF
FtPinG0008062500.01	ERF
FtPinG0008107400.01	ERF
FtPinG0008126800.01	ERF
FtPinG0008274300.01	ERF
FtPinG0008399600.01	ERF
FtPinG0008406100.01	ERF
FtPinG0008496500.01	ERF
FtPinG0008739400.01	ERF
FtPinG0008793800.01	ERF
FtPinG0008861700.01	ERF
FtPinG0009080900.01	ERF
FtPinG0009155900.01	ERF
FtPinG0009275800.01	ERF
FtPinG0009372200.01	ERF
FtPinG0009372500.01	ERF
FtPinG0009386100.01	ERF
FtPinG0009559900.01	ERF
FtPinG0009640400.01	ERF
FtPinG0009641900.01	ERF
FtPinG0009745000.01	ERF
FtPinG0009768500.01	ERF
FtPinG0009872100.01	ERF
FtPinG0009872500.01	ERF
FtPinG0009872900.01	ERF
FtPinG0001521000.01	DBB
FtPinG0002738900.01	DBB
FtPinG0005054800.01	DBB
FtPinG0005206600.01	DBB
FtPinG0006549100.01	DBB
FtPinG0007743000.01	DBB
FtPinG0007958700.01	DBB
FtPinG0008082900.01	DBB
FtPinG0008621100.01	DBB
FtPinG0009261700.01	DBB
FtPinG0000614000.01	CO-like
FtPinG0003122700.01	CO-like
FtPinG0003402900.01	CO-like
FtPinG0003531700.01	CO-like
FtPinG0004072200.01	CO-like
FtPinG0006024400.01	CO-like
FtPinG0006138300.01	CO-like
FtPinG0006374000.01	CO-like
FtPinG0008738000.01	CO-like
FtPinG0008999600.01	CO-like
FtPinG0009408600.01	CO-like
FtPinG0009564600.01	CO-like
FtPinG0000484500.01	ARR-B
FtPinG0000828300.01	ARR-B
FtPinG0001309200.01	ARR-B
FtPinG0002052300.01	ARR-B
FtPinG0004232500.01	ARR-B
FtPinG0005452900.01	ARR-B
FtPinG0006784400.01	ARR-B
FtPinG0006804300.01	ARR-B
FtPinG0007500500.01	ARR-B
FtPinG0000625800.01	G2-like
FtPinG0000877700.01	G2-like
FtPinG0000894900.01	G2-like
FtPinG0001463000.01	G2-like
FtPinG0001894900.01	G2-like
FtPinG0001952100.01	G2-like
FtPinG0001955900.01	G2-like
FtPinG0001993900.01	G2-like
FtPinG0002062300.01	G2-like
FtPinG0002064000.01	G2-like
FtPinG0002066600.01	G2-like
FtPinG0002891200.01	G2-like
FtPinG0002891600.01	G2-like
FtPinG0003072200.01	G2-like
FtPinG0003082600.01	G2-like
FtPinG0003174500.01	G2-like
FtPinG0003175200.01	G2-like
FtPinG0003285000.01	G2-like
FtPinG0003306900.01	G2-like
FtPinG0003930500.01	G2-like
FtPinG0003989700.01	G2-like
FtPinG0003994600.01	G2-like
FtPinG0004050500.01	G2-like
FtPinG0004050500.01	G2-like
FtPinG0004349500.01	G2-like
FtPinG0004383600.01	G2-like
FtPinG0004494300.01	G2-like
FtPinG0004678400.01	G2-like
FtPinG0005150900.01	G2-like
FtPinG0005159600.01	G2-like
FtPinG0005365200.01	G2-like
FtPinG0005466700.01	G2-like
FtPinG0005603700.01	G2-like
FtPinG0005684200.01	G2-like
FtPinG0005766600.01	G2-like
FtPinG0005766600.01	G2-like
FtPinG0005918800.01	G2-like
FtPinG0006041600.01	G2-like
FtPinG0006418800.01	G2-like
FtPinG0006623100.01	G2-like
FtPinG0007007100.01	G2-like
FtPinG0007091300.01	G2-like
FtPinG0007116300.01	G2-like
FtPinG0007116600.01	G2-like
FtPinG0007116900.01	G2-like
FtPinG0007135700.01	G2-like
FtPinG0007443400.01	G2-like
FtPinG0007540000.01	G2-like
FtPinG0008616100.01	G2-like
FtPinG0008770600.01	G2-like
FtPinG0008770600.01	G2-like
FtPinG0009199000.01	G2-like
FtPinG0009356100.01	G2-like
FtPinG0009420000.01	G2-like
FtPinG0009511200.01	G2-like
FtPinG0009718600.01	G2-like
FtPinG0000213100.01	MIKC_MADS
FtPinG0000296000.01	MIKC_MADS
FtPinG0000494800.01	MIKC_MADS
FtPinG0001079400.01	MIKC_MADS
FtPinG0001341800.01	MIKC_MADS
FtPinG0001902900.01	MIKC_MADS
FtPinG0002154600.01	MIKC_MADS
FtPinG0002461800.01	MIKC_MADS
FtPinG0002495300.01	MIKC_MADS
FtPinG0002572100.01	MIKC_MADS
FtPinG0002738700.01	MIKC_MADS
FtPinG0002808400.01	MIKC_MADS
FtPinG0002919400.01	MIKC_MADS
FtPinG0003967900.01	MIKC_MADS
FtPinG0003968100.01	MIKC_MADS
FtPinG0004498000.01	MIKC_MADS
FtPinG0004500000.01	MIKC_MADS
FtPinG0004510400.01	MIKC_MADS
FtPinG0004510400.01	MIKC_MADS
FtPinG0004819800.01	MIKC_MADS
FtPinG0005096000.01	MIKC_MADS
FtPinG0005485500.01	MIKC_MADS
FtPinG0005950000.01	MIKC_MADS
FtPinG0005969000.01	MIKC_MADS
FtPinG0006260600.01	MIKC_MADS
FtPinG0006548500.01	MIKC_MADS
FtPinG0006552000.01	MIKC_MADS
FtPinG0006607600.01	MIKC_MADS
FtPinG0006608000.01	MIKC_MADS
FtPinG0006903300.01	MIKC_MADS
FtPinG0007124700.01	MIKC_MADS
FtPinG0007334700.01	MIKC_MADS
FtPinG0007644000.01	MIKC_MADS
FtPinG0007644000.01	MIKC_MADS
FtPinG0008279400.01	MIKC_MADS
FtPinG0009028000.01	MIKC_MADS
FtPinG0009028100.01	MIKC_MADS
FtPinG0009191200.01	MIKC_MADS
FtPinG0009397900.01	MIKC_MADS
FtPinG0009397900.01	MIKC_MADS
FtPinG0000290000.01	M-type_MADS
FtPinG0001038300.01	M-type_MADS
FtPinG0001696800.01	M-type_MADS
FtPinG0001785400.01	M-type_MADS
FtPinG0002268400.01	M-type_MADS
FtPinG0002762700.01	M-type_MADS
FtPinG0003109600.01	M-type_MADS
FtPinG0003459100.01	M-type_MADS
FtPinG0003789200.01	M-type_MADS
FtPinG0004127500.01	M-type_MADS
FtPinG0005169600.01	M-type_MADS
FtPinG0005170100.01	M-type_MADS
FtPinG0005170900.01	M-type_MADS
FtPinG0006088400.01	M-type_MADS
FtPinG0006242600.01	M-type_MADS
FtPinG0006243900.01	M-type_MADS
FtPinG0006352900.01	M-type_MADS
FtPinG0006368900.01	M-type_MADS
FtPinG0006417700.01	M-type_MADS
FtPinG0006732400.01	M-type_MADS
FtPinG0007362800.01	M-type_MADS
FtPinG0007368900.01	M-type_MADS
FtPinG0007764000.01	M-type_MADS
FtPinG0007769900.01	M-type_MADS
FtPinG0007773900.01	M-type_MADS
FtPinG0007954200.01	M-type_MADS
FtPinG0008723700.01	M-type_MADS
FtPinG0009115600.01	M-type_MADS
FtPinG0009323000.01	M-type_MADS
FtPinG0009618200.01	M-type_MADS
FtPinG0001029100.01	GRF
FtPinG0002384800.01	GRF
FtPinG0002384800.01	GRF
FtPinG0002669400.01	GRF
FtPinG0003665500.01	GRF
FtPinG0004738700.01	GRF
FtPinG0005003600.01	GRF
FtPinG0007195400.01	GRF
FtPinG0007472400.01	GRF
FtPinG0008266000.01	GRF
FtPinG0008549100.01	GRF
FtPinG0008751300.01	GRF
FtPinG0009370500.01	GRF
FtPinG0000967900.01	HB-other
FtPinG0000975700.01	HB-other
FtPinG0001323400.01	HB-other
FtPinG0004050100.01	HB-other
FtPinG0004142500.01	HB-other
FtPinG0004162000.01	HB-other
FtPinG0004488100.01	HB-other
FtPinG0004634700.01	HB-other
FtPinG0004634700.01	HB-other
FtPinG0005053500.01	HB-other
FtPinG0005638300.01	HB-other
FtPinG0007796100.01	HB-other
FtPinG0008396100.01	HB-other
FtPinG0001852200.01	WOX
FtPinG0001876200.01	WOX
FtPinG0006229300.01	WOX
FtPinG0001549400.01	WOX
FtPinG0002489700.01	WOX
FtPinG0002726000.01	WOX
FtPinG0009348200.01	WOX
FtPinG0006487300.01	WOX
FtPinG0008863100.01	WOX
FtPinG0006364700.01	WOX
FtPinG0002679900.01	WOX
FtPinG0009701500.01	WOX
FtPinG0008555400.01	WOX
FtPinG0008447800.01	WOX
FtPinG0002766800.01	WOX
FtPinG0003035700.01	WOX
FtPinG0002714300.01	TALE
FtPinG0003161100.01	TALE
FtPinG0001517000.01	TALE
FtPinG0002155700.01	TALE
FtPinG0005613200.01	TALE
FtPinG0005867800.01	TALE
FtPinG0001063500.01	TALE
FtPinG0009285400.01	TALE
FtPinG0000871000.01	TALE
FtPinG0006546600.01	TALE
FtPinG0003866600.01	TALE
FtPinG0006546400.01	TALE
FtPinG0008730100.01	TALE
FtPinG0004083400.01	TALE
FtPinG0002901800.01	TALE
FtPinG0007039000.01	HD-ZIP
FtPinG0009088500.01	HD-ZIP
FtPinG0001531600.01	HD-ZIP
FtPinG0001902400.01	HD-ZIP
FtPinG0000638300.01	HD-ZIP
FtPinG0000183800.01	HD-ZIP
FtPinG0003981100.01	HD-ZIP
FtPinG0009581800.01	HD-ZIP
FtPinG0001290100.01	HD-ZIP
FtPinG0006356100.01	HD-ZIP
FtPinG0000179600.01	HD-ZIP
FtPinG0005106100.01	HD-ZIP
FtPinG0009369600.01	HD-ZIP
FtPinG0000332400.01	HD-ZIP
FtPinG0004666000.01	HD-ZIP
FtPinG0000997500.01	HD-ZIP
FtPinG0004668400.01	HD-ZIP
FtPinG0007698700.01	HD-ZIP
FtPinG0004668400.01	HD-ZIP
FtPinG0003181200.01	HD-ZIP
FtPinG0001053400.01	HD-ZIP
FtPinG0003653000.01	HD-ZIP
FtPinG0001027400.01	HD-ZIP
FtPinG0009346200.01	HD-ZIP
FtPinG0008246300.01	HD-ZIP
FtPinG0008157500.01	HD-ZIP
FtPinG0001748800.01	HD-ZIP
FtPinG0007473900.01	HD-ZIP
FtPinG0004277600.01	HD-ZIP
FtPinG0009310800.01	HD-ZIP
FtPinG0008182200.01	HD-ZIP
FtPinG0005037800.01	HD-ZIP
FtPinG0005038800.01	HD-ZIP
FtPinG0003617100.01	HD-ZIP
FtPinG0005038300.01	HD-ZIP
FtPinG0003180700.01	TALE
FtPinG0004703300.01	TALE
FtPinG0000817700.01	TALE
FtPinG0007605500.01	TALE
FtPinG0009369300.01	TALE
FtPinG0009369300.01	TALE
FtPinG0004254600.01	TALE
FtPinG0008493600.01	TALE
FtPinG0001323400.01	TALE
FtPinG0000464900.01	TALE
FtPinG0008279500.01	TALE
FtPinG0007123200.01	TALE
FtPinG0006987000.01	HD-ZIP
FtPinG0007279100.01	HD-ZIP
FtPinG0002407100.01	HD-ZIP
FtPinG0006072900.01	HD-ZIP
FtPinG0002017400.01	HD-ZIP
FtPinG0007274800.01	HD-ZIP
FtPinG0006099400.01	HD-ZIP
FtPinG0006983600.01	HD-ZIP
FtPinG0006983600.01	HD-ZIP
FtPinG0008897200.01	HD-ZIP
FtPinG0008845600.01	HD-ZIP
FtPinG0006403500.01	HD-ZIP
FtPinG0007681200.01	HD-ZIP
FtPinG0005556200.01	HD-ZIP
FtPinG0000894300.01	HD-ZIP
FtPinG0007969700.01	HB-PHD
FtPinG0001376100.01	HB-PHD
FtPinG0006224200.01	HB-PHD
FtPinG0000051500.01	C3H
FtPinG0000059100.01	C2H2
FtPinG0000200500.01	C2H2
FtPinG0000280000.01	C2H2
FtPinG0000280400.01	C2H2
FtPinG0000300700.01	C2H2
FtPinG0000301100.01	C2H2
FtPinG0000395700.01	C2H2
FtPinG0000687900.01	C3H
FtPinG0000968400.01	C2H2
FtPinG0001160700.01	LSD
FtPinG0001160700.01	LSD
FtPinG0001160700.01	LSD
FtPinG0001161100.01	LSD
FtPinG0001372800.01	C3H
FtPinG0001390600.01	C2H2
FtPinG0001411500.01	C2H2
FtPinG0001422100.01	C3H
FtPinG0001890100.01	C2H2
FtPinG0002014400.01	C3H
FtPinG0002074500.01	C2H2
FtPinG0002349000.01	C2H2
FtPinG0002383800.01	C2H2
FtPinG0002467700.01	C2H2
FtPinG0002508000.01	C3H
FtPinG0002584400.01	C3H
FtPinG0002612700.01	C2H2
FtPinG0002655000.01	C2H2
FtPinG0002704800.01	C2H2
FtPinG0002704800.01	C2H2
FtPinG0002724600.01	C3H
FtPinG0002769200.01	C2H2
FtPinG0002864700.01	C2H2
FtPinG0002865100.01	C2H2
FtPinG0002944800.01	C3H
FtPinG0003104400.01	C3H
FtPinG0003115600.01	C3H
FtPinG0003168800.01	C3H
FtPinG0003170600.01	C2H2
FtPinG0003271900.01	C2H2
FtPinG0003310400.01	C3H
FtPinG0003334700.01	C3H
FtPinG0003336100.01	C2H2
FtPinG0003339300.01	C3H
FtPinG0003344300.01	LSD
FtPinG0003646700.01	C2H2
FtPinG0003915400.01	C3H
FtPinG0003958100.01	C3H
FtPinG0004028000.01	C3H
FtPinG0004051800.01	C3H
FtPinG0004258400.01	C2H2
FtPinG0004333000.01	C3H
FtPinG0004425600.01	LSD
FtPinG0004487400.01	C3H
FtPinG0004517800.01	C3H
FtPinG0004629800.01	C3H
FtPinG0004648100.01	C3H
FtPinG0004685000.01	C2H2
FtPinG0004695800.01	C3H
FtPinG0004702800.01	C2H2
FtPinG0005173800.01	C3H
FtPinG0005311400.01	C2H2
FtPinG0005388800.01	C3H
FtPinG0005585000.01	C3H
FtPinG0005646300.01	C3H
FtPinG0005680000.01	C3H
FtPinG0005833800.01	C2H2
FtPinG0005937000.01	C3H
FtPinG0006059600.01	C3H
FtPinG0006281000.01	C3H
FtPinG0006375800.01	C3H
FtPinG0006692100.01	C3H
FtPinG0006815300.01	C2H2
FtPinG0006879200.01	C2H2
FtPinG0006938400.01	C2H2
FtPinG0006952700.01	C3H
FtPinG0006999300.01	C2H2
FtPinG0007109100.01	C2H2
FtPinG0007303800.01	C2H2
FtPinG0007673400.01	C3H
FtPinG0007673400.01	C3H
FtPinG0007718000.01	C3H
FtPinG0007742000.01	C3H
FtPinG0007776600.01	C3H
FtPinG0007826700.01	C2H2
FtPinG0007881700.01	C3H
FtPinG0007899100.01	C3H
FtPinG0008000400.01	C3H
FtPinG0008061000.01	C2H2
FtPinG0008083100.01	C3H
FtPinG0008460100.01	C3H
FtPinG0008675400.01	LSD
FtPinG0008838900.01	C3H
FtPinG0008838900.01	C3H
FtPinG0008843500.01	C3H
FtPinG0009004000.01	C3H
FtPinG0009221800.01	C2H2
FtPinG0009222000.01	C2H2
FtPinG0009222200.01	C2H2
FtPinG0000140900.01	MYB
FtPinG0000181800.01	MYB
FtPinG0000414800.01	MYB
FtPinG0000518100.01	MYB
FtPinG0000631000.01	MYB
FtPinG0000733900.01	MYB
FtPinG0000735900.01	MYB
FtPinG0000767200.01	MYB
FtPinG0000818100.01	MYB
FtPinG0000919400.01	MYB
FtPinG0000941300.01	MYB
FtPinG0000987200.01	MYB
FtPinG0000996400.01	MYB
FtPinG0000999800.01	MYB
FtPinG0001009500.01	MYB
FtPinG0001027500.01	MYB
FtPinG0001041400.01	MYB
FtPinG0001053000.01	MYB
FtPinG0001197700.01	MYB
FtPinG0001302000.01	MYB
FtPinG0001335900.01	MYB
FtPinG0001344600.01	MYB
FtPinG0001358300.01	MYB
FtPinG0001368200.01	MYB
FtPinG0001484100.01	MYB
FtPinG0001641600.01	MYB
FtPinG0001661200.01	MYB
FtPinG0001665700.01	MYB
FtPinG0001665900.01	MYB
FtPinG0001707500.01	MYB
FtPinG0001774800.01	MYB
FtPinG0001804000.01	MYB
FtPinG0001820200.01	MYB
FtPinG0001824500.01	MYB
FtPinG0001880700.01	MYB
FtPinG0001880900.01	MYB
FtPinG0002001900.01	MYB
FtPinG0002027400.01	MYB
FtPinG0002028600.01	MYB
FtPinG0002272200.01	MYB
FtPinG0002335200.01	MYB
FtPinG0002364600.01	MYB
FtPinG0002366200.01	MYB
FtPinG0002393300.01	MYB
FtPinG0002421500.01	MYB
FtPinG0002472800.01	MYB
FtPinG0002541800.01	MYB
FtPinG0002593000.01	MYB
FtPinG0002604400.01	MYB
FtPinG0002700800.01	MYB
FtPinG0002706600.01	MYB
FtPinG0002770700.01	MYB
FtPinG0002838500.01	MYB
FtPinG0002946000.01	MYB
FtPinG0002967800.01	MYB
FtPinG0003041600.01	MYB
FtPinG0003105400.01	MYB
FtPinG0003119800.01	MYB
FtPinG0003266100.01	MYB
FtPinG0003417400.01	MYB
FtPinG0003417600.01	MYB
FtPinG0003511500.01	MYB
FtPinG0003543800.01	MYB
FtPinG0003544400.01	MYB
FtPinG0003685700.01	MYB
FtPinG0003732600.01	MYB
FtPinG0003734600.01	MYB
FtPinG0003844700.01	MYB
FtPinG0003848200.01	MYB
FtPinG0003883600.01	MYB
FtPinG0004031100.01	MYB
FtPinG0004107600.01	MYB
FtPinG0004122100.01	MYB
FtPinG0004145300.01	MYB
FtPinG0004162400.01	MYB
FtPinG0004239300.01	MYB
FtPinG0004494100.01	MYB
FtPinG0004566600.01	MYB
FtPinG0004608100.01	MYB
FtPinG0004739300.01	MYB
FtPinG0004755400.01	MYB
FtPinG0004780900.01	MYB
FtPinG0004929500.01	MYB
FtPinG0004947300.01	MYB
FtPinG0005009600.01	MYB
FtPinG0005011800.01	MYB
FtPinG0005041000.01	MYB
FtPinG0005092500.01	MYB
FtPinG0005108900.01	MYB
FtPinG0005172800.01	MYB
FtPinG0005283100.01	MYB
FtPinG0005345000.01	MYB
FtPinG0005345500.01	MYB
FtPinG0005410000.01	MYB
FtPinG0005438400.01	MYB
FtPinG0005676800.01	MYB
FtPinG0005732100.01	MYB
FtPinG0005732300.01	MYB
FtPinG0005793400.01	MYB
FtPinG0005870700.01	MYB
FtPinG0005921100.01	MYB
FtPinG0006042600.01	MYB
FtPinG0006050000.01	MYB
FtPinG0006136700.01	MYB
FtPinG0006171500.01	MYB
FtPinG0006171800.01	MYB
FtPinG0006296500.01	MYB
FtPinG0006349900.01	MYB
FtPinG0006413800.01	MYB
FtPinG0006465200.01	MYB
FtPinG0006622500.01	MYB
FtPinG0006658600.01	MYB
FtPinG0006732000.01	MYB
FtPinG0006789800.01	MYB
FtPinG0006896100.01	MYB
FtPinG0006925500.01	MYB
FtPinG0007007000.01	MYB
FtPinG0007010900.01	MYB
FtPinG0007014800.01	MYB
FtPinG0007019700.01	MYB
FtPinG0007036900.01	MYB
FtPinG0007044900.01	MYB
FtPinG0007062500.01	MYB
FtPinG0007086000.01	MYB
FtPinG0007101500.01	MYB
FtPinG0007148200.01	MYB
FtPinG0007158000.01	MYB
FtPinG0007213700.01	MYB
FtPinG0007214000.01	MYB
FtPinG0007419000.01	MYB
FtPinG0007507100.01	MYB
FtPinG0007538300.01	MYB
FtPinG0007591600.01	MYB
FtPinG0007603100.01	MYB
FtPinG0007642100.01	MYB
FtPinG0007685500.01	MYB
FtPinG0007695700.01	MYB
FtPinG0007711300.01	MYB
FtPinG0007711900.01	MYB
FtPinG0007715300.01	MYB
FtPinG0007716800.01	MYB
FtPinG0007814400.01	MYB
FtPinG0008097300.01	MYB
FtPinG0008097300.01	MYB
FtPinG0008108900.01	MYB
FtPinG0008299300.01	MYB
FtPinG0008299600.01	MYB
FtPinG0008340900.01	MYB
FtPinG0008341600.01	MYB
FtPinG0008420900.01	MYB
FtPinG0008427400.01	MYB
FtPinG0008482500.01	MYB
FtPinG0008533900.01	MYB
FtPinG0008536900.01	MYB
FtPinG0008538200.01	MYB
FtPinG0008549400.01	MYB
FtPinG0008641500.01	MYB
FtPinG0008693900.01	MYB
FtPinG0008735000.01	MYB
FtPinG0008794300.01	MYB
FtPinG0008859800.01	MYB
FtPinG0008877100.01	MYB
FtPinG0008934700.01	MYB
FtPinG0008991100.01	MYB
FtPinG0009060700.01	MYB
FtPinG0009147300.01	MYB
FtPinG0009153900.01	MYB
FtPinG0009308100.01	MYB
FtPinG0009332600.01	MYB
FtPinG0009424400.01	MYB
FtPinG0009519400.01	MYB
FtPinG0009594300.01	MYB
FtPinG0009708200.01	MYB
FtPinG0009714200.01	MYB
FtPinG0009758500.01	MYB
FtPinG0000019300.01	MYB_related
FtPinG0000020100.01	MYB_related
FtPinG0000293600.01	MYB_related
FtPinG0000326800.01	MYB_related
FtPinG0000330200.01	MYB_related
FtPinG0000335900.01	MYB_related
FtPinG0000644300.01	MYB_related
FtPinG0000786800.01	MYB_related
FtPinG0001258200.01	MYB_related
FtPinG0001546500.01	MYB_related
FtPinG0001546500.01	MYB_related
FtPinG0001661200.01	MYB_related
FtPinG0001847800.01	MYB_related
FtPinG0002219600.01	MYB_related
FtPinG0002583400.01	MYB_related
FtPinG0002598700.01	MYB_related
FtPinG0002633300.01	MYB_related
FtPinG0002666600.01	MYB_related
FtPinG0002894600.01	MYB_related
FtPinG0002903800.01	MYB_related
FtPinG0002931800.01	MYB_related
FtPinG0003040800.01	MYB_related
FtPinG0003134300.01	MYB_related
FtPinG0003163800.01	MYB_related
FtPinG0003163800.01	MYB_related
FtPinG0003305400.01	MYB_related
FtPinG0003525300.01	MYB_related
FtPinG0003626100.01	MYB_related
FtPinG0003752900.01	MYB_related
FtPinG0003909600.01	MYB_related
FtPinG0004007000.01	MYB_related
FtPinG0004099900.01	MYB_related
FtPinG0004153000.01	MYB_related
FtPinG0004373200.01	MYB_related
FtPinG0004399400.01	MYB_related
FtPinG0004679200.01	MYB_related
FtPinG0004783400.01	MYB_related
FtPinG0004874200.01	MYB_related
FtPinG0004874500.01	MYB_related
FtPinG0004897600.01	MYB_related
FtPinG0004897600.01	MYB_related
FtPinG0005412400.01	MYB_related
FtPinG0005502500.01	MYB_related
FtPinG0005574500.01	MYB_related
FtPinG0005609900.01	MYB_related
FtPinG0005610200.01	MYB_related
FtPinG0005621500.01	MYB_related
FtPinG0005621700.01	MYB_related
FtPinG0005638600.01	MYB_related
FtPinG0005799200.01	MYB_related
FtPinG0005804000.01	MYB_related
FtPinG0006059700.01	MYB_related
FtPinG0006180400.01	MYB_related
FtPinG0006180800.01	MYB_related
FtPinG0006182300.01	MYB_related
FtPinG0006222300.01	MYB_related
FtPinG0006226000.01	MYB_related
FtPinG0006362100.01	MYB_related
FtPinG0006484500.01	MYB_related
FtPinG0006531400.01	MYB_related
FtPinG0006675400.01	MYB_related
FtPinG0006744900.01	MYB_related
FtPinG0006775600.01	MYB_related
FtPinG0006791800.01	MYB_related
FtPinG0006909800.01	MYB_related
FtPinG0006959200.01	MYB_related
FtPinG0006966300.01	MYB_related
FtPinG0006979500.01	MYB_related
FtPinG0007243100.01	MYB_related
FtPinG0007526500.01	MYB_related
FtPinG0007808300.01	MYB_related
FtPinG0007808300.01	MYB_related
FtPinG0008259900.01	MYB_related
FtPinG0008351800.01	MYB_related
FtPinG0008427400.01	MYB_related
FtPinG0008549900.01	MYB_related
FtPinG0008553400.01	MYB_related
FtPinG0008576400.01	MYB_related
FtPinG0008646300.01	MYB_related
FtPinG0008646300.01	MYB_related
FtPinG0008917100.01	MYB_related
FtPinG0009203000.01	MYB_related
FtPinG0009565800.01	MYB_related
FtPinG0009700500.01	MYB_related
FtPinG0009725200.01	MYB_related
FtPinG0009895600.01	MYB_related

## Sheet: S2
TF_name	TF_name	FtMAPKKK	PCC_result		TF_name	Degree
FtPinG0000051500.01	C3H	FtPinG0007894600.01	0.921864		NAC	30
FtPinG0000059500.01	NAC	FtPinG0001019400.01	0.912032		bHLH	28
FtPinG0000059500.01	NAC	FtPinG0005199700.01	0.901401		bZIP	26
FtPinG0000175200.01	bHLH	FtPinG0004833800.01	-0.914921		ERF	26
FtPinG0000175200.01	bHLH	FtPinG0007079300.01	-0.915905		C3H	19
FtPinG0000332400.01	HD-ZIP	FtPinG0000701700.01	0.900675		MYB	17
FtPinG0000332400.01	HD-ZIP	FtPinG0005199900.01	0.940293		MYB_related	15
FtPinG0001302000.01	MYB	FtPinG0000355400.01	0.957832		GRAS	14
FtPinG0001528900.01	bZIP	FtPinG0000355400.01	0.951413		HD-ZIP	13
FtPinG0001898900.01	Whirly	FtPinG0000355400.01	-0.931712		WRKY	12
FtPinG0002066600.01	G2-like	FtPinG0000355400.01	0.972227		Trihelix	11
FtPinG0002560000.01	NAC	FtPinG0000355400.01	0.955054		G2-like	10
FtPinG0003354000.01	bHLH	FtPinG0000355400.01	0.914116		Dof	9
FtPinG0003402900.01	CO-like	FtPinG0000355400.01	0.952302		TCP	7
FtPinG0004629800.01	C3H	FtPinG0000355400.01	0.930935		ARF	7
FtPinG0004764100.01	WRKY	FtPinG0000355400.01	0.938924		CO-like	6
FtPinG0005410000.01	MYB	FtPinG0000355400.01	0.971204		HSF	6
FtPinG0005857800.01	NF-YC	FtPinG0000355400.01	0.911663		B3	6
FtPinG0006458700.01	bZIP	FtPinG0000355400.01	0.906143		C2H2	6
FtPinG0006804300.01	ARR-B	FtPinG0000355400.01	0.922789		CAMTA	6
FtPinG0007888700.01	HSF	FtPinG0000355400.01	0.9316		LBD	6
FtPinG0008123200.01	bZIP	FtPinG0000355400.01	0.900809		GeBP	5
FtPinG0008592100.01	bZIP	FtPinG0000355400.01	0.962593		GATA	5
FtPinG0008683700.01	GeBP	FtPinG0000355400.01	0.952109		Whirly	4
FtPinG0000377600.01	SBP	FtPinG0008141700.01	-0.90775		SBP	4
FtPinG0000407200.01	bZIP	FtPinG0000701700.01	0.910667		TALE	4
FtPinG0000614000.01	CO-like	FtPinG0005166100.01	0.959846		Nin-like	4
FtPinG0000634000.01	ERF	FtPinG0001019400.01	0.965413		RAV	4
FtPinG0000634000.01	ERF	FtPinG0005199700.01	0.941203		NF-YC	3
FtPinG0000634300.01	ERF	FtPinG0001019400.01	0.947483		NF-YB	3
FtPinG0000634300.01	ERF	FtPinG0004833800.01	0.935412		BES1	3
FtPinG0000634300.01	ERF	FtPinG0005199700.01	0.955443		BBR-BPC	3
FtPinG0000634300.01	ERF	FtPinG0007079300.01	0.94635		EIL	3
FtPinG0000638300.01	HD-ZIP	FtPinG0002043900.01	-0.911416		ARR-B	2
FtPinG0001577500.01	WRKY	FtPinG0000701700.01	0.957706		NF-X1	2
FtPinG0002083500.01	ERF	FtPinG0000701700.01	0.989256		MIKC_MADS	2
FtPinG0002103400.01	ERF	FtPinG0000701700.01	0.919466		E2F/DP	2
FtPinG0002111000.01	NF-YB	FtPinG0000701700.01	0.9265		AP2	2
FtPinG0002214500.01	GeBP	FtPinG0000701700.01	0.938873		DBB	2
FtPinG0002252000.01	NAC	FtPinG0000701700.01	0.939671		NF-YA	1
FtPinG0002724600.01	C3H	FtPinG0000701700.01	0.919333		HB-other	1
FtPinG0002920400.01	NAC	FtPinG0000701700.01	0.93857		YABBY	1
FtPinG0003010100.01	bHLH	FtPinG0000701700.01	0.932225		M-type_MADS	1
FtPinG0004153000.01	MYB_related	FtPinG0000701700.01	0.935749		FAR1	1
FtPinG0005688900.01	NAC	FtPinG0000701700.01	0.962941		LSD	1
FtPinG0005692100.01	NAC	FtPinG0000701700.01	0.917207
FtPinG0005737100.01	B3	FtPinG0000701700.01	-0.904847
FtPinG0006087500.01	NAC	FtPinG0000701700.01	0.923867
FtPinG0006227200.01	ERF	FtPinG0000701700.01	0.91128
FtPinG0006546600.01	TALE	FtPinG0000701700.01	0.945613
FtPinG0006827100.01	Trihelix	FtPinG0000701700.01	0.939294
FtPinG0006999300.01	C2H2	FtPinG0000701700.01	0.929656
FtPinG0007007000.01	MYB	FtPinG0000701700.01	0.963209
FtPinG0007062500.01	MYB	FtPinG0000701700.01	0.932596
FtPinG0007309700.01	bZIP	FtPinG0000701700.01	0.967245
FtPinG0007899500.01	GRAS	FtPinG0000701700.01	0.914486
FtPinG0008030700.01	bZIP	FtPinG0000701700.01	0.926666
FtPinG0008107400.01	ERF	FtPinG0000701700.01	0.92081
FtPinG0008364200.01	CAMTA	FtPinG0000701700.01	0.949846
FtPinG0008622800.01	BES1	FtPinG0000701700.01	0.919767
FtPinG0008996800.01	bHLH	FtPinG0000701700.01	0.932133
FtPinG0009203000.01	MYB_related	FtPinG0000701700.01	-0.963384
FtPinG0009465900.01	B3	FtPinG0000701700.01	0.908459
FtPinG0000707100.01	NAC	FtPinG0001019400.01	0.969606
FtPinG0000707100.01	NAC	FtPinG0005199700.01	0.937481
FtPinG0000836000.01	TCP	FtPinG0002038300.01	-0.927157
FtPinG0000871000.01	TALE	FtPinG0002413800.01	0.933114
FtPinG0000985200.01	NF-YA	FtPinG0007894600.01	0.930694
FtPinG0001748800.01	HD-ZIP	FtPinG0001019400.01	0.942308
FtPinG0002360400.01	NF-X1	FtPinG0001019400.01	0.915414
FtPinG0002894400.01	GRAS	FtPinG0001019400.01	-0.909324
FtPinG0003168800.01	C3H	FtPinG0001019400.01	0.92152
FtPinG0003304100.01	TCP	FtPinG0001019400.01	-0.911841
FtPinG0004400100.01	bHLH	FtPinG0001019400.01	-0.931415
FtPinG0005167000.01	NAC	FtPinG0001019400.01	0.986683
FtPinG0005349100.01	SBP	FtPinG0001019400.01	-0.927211
FtPinG0005624400.01	NAC	FtPinG0001019400.01	0.992079
FtPinG0005950000.01	MIKC_MADS	FtPinG0001019400.01	-0.959016
FtPinG0006375800.01	C3H	FtPinG0001019400.01	-0.910374
FtPinG0007403700.01	NAC	FtPinG0001019400.01	0.960212
FtPinG0008361200.01	NAC	FtPinG0001019400.01	0.964632
FtPinG0008670900.01	bHLH	FtPinG0001019400.01	0.956868
FtPinG0008693900.01	MYB	FtPinG0001019400.01	-0.922362
FtPinG0009186100.01	WRKY	FtPinG0001019400.01	0.99114
FtPinG0009278900.01	bZIP	FtPinG0001019400.01	-0.921661
FtPinG0001027800.01	bHLH	FtPinG0007348300.01	0.97442
FtPinG0001746600.01	Dof	FtPinG0001075700.01	0.939571
FtPinG0002465900.01	E2F/DP	FtPinG0001075700.01	0.908281
FtPinG0002755100.01	Trihelix	FtPinG0001075700.01	0.927971
FtPinG0003163800.01	MYB_related	FtPinG0001075700.01	0.91944
FtPinG0003981100.01	HD-ZIP	FtPinG0001075700.01	0.964543
FtPinG0004050100.01	HB-other	FtPinG0001075700.01	0.907092
FtPinG0004136100.01	ERF	FtPinG0001075700.01	0.90733
FtPinG0004433400.01	BBR-BPC	FtPinG0001075700.01	0.905276
FtPinG0004494300.01	G2-like	FtPinG0001075700.01	0.920989
FtPinG0004894600.01	LBD	FtPinG0001075700.01	0.916918
FtPinG0005799200.01	MYB_related	FtPinG0001075700.01	0.900203
FtPinG0006226000.01	MYB_related	FtPinG0001075700.01	0.927636
FtPinG0006650700.01	SBP	FtPinG0001075700.01	0.946551
FtPinG0007007100.01	G2-like	FtPinG0001075700.01	0.945741
FtPinG0007429400.01	CAMTA	FtPinG0001075700.01	0.906451
FtPinG0007790200.01	bZIP	FtPinG0001075700.01	0.905568
FtPinG0008739400.01	ERF	FtPinG0001075700.01	-0.939191
FtPinG0001121900.01	YABBY	FtPinG0002038300.01	-0.929211
FtPinG0001222000.01	Trihelix	FtPinG0002038300.01	0.900522
FtPinG0001222000.01	Trihelix	FtPinG0005672500.01	0.93427
FtPinG0001302000.01	MYB	FtPinG0002413800.01	0.916428
FtPinG0001372800.01	C3H	FtPinG0005166100.01	0.903681
FtPinG0001427400.01	ERF	FtPinG0005166100.01	-0.900916
FtPinG0001577500.01	WRKY	FtPinG0003416400.01	-0.919481
FtPinG0001577500.01	WRKY	FtPinG0007079300.01	0.987583
FtPinG0001732900.01	WRKY	FtPinG0007348300.01	0.925825
FtPinG0001757700.01	ERF	FtPinG0002038300.01	0.919571
FtPinG0001757700.01	ERF	FtPinG0005672500.01	0.917929
FtPinG0001785400.01	M-type_MADS	FtPinG0002413800.01	0.95517
FtPinG0001820200.01	MYB	FtPinG0002038300.01	0.941661
FtPinG0001820200.01	MYB	FtPinG0005672500.01	0.909621
FtPinG0001898900.01	Whirly	FtPinG0002038300.01	-0.913447
FtPinG0001898900.01	Whirly	FtPinG0009311600.01	0.914868
FtPinG0001902400.01	HD-ZIP	FtPinG0003416400.01	0.906994
FtPinG0001902400.01	HD-ZIP	FtPinG0007348300.01	0.991004
FtPinG0001915700.01	bHLH	FtPinG0007348300.01	0.948625
FtPinG0001921200.01	WRKY	FtPinG0002168600.01	0.943962
FtPinG0001921200.01	WRKY	FtPinG0006428600.01	0.917929
FtPinG0001985100.01	Dof	FtPinG0004833800.01	-0.91875
FtPinG0001998500.01	ERF	FtPinG0006428600.01	0.900137
FtPinG0002014400.01	C3H	FtPinG0002168600.01	0.916597
FtPinG0002014400.01	C3H	FtPinG0006428600.01	0.952458
FtPinG0002494800.01	HSF	FtPinG0002038300.01	0.919761
FtPinG0002953300.01	EIL	FtPinG0002038300.01	0.913325
FtPinG0003005100.01	ERF	FtPinG0002038300.01	0.907316
FtPinG0003163800.01	MYB_related	FtPinG0002038300.01	0.911906
FtPinG0003402900.01	CO-like	FtPinG0002038300.01	0.920168
FtPinG0003525300.01	MYB_related	FtPinG0002038300.01	0.939737
FtPinG0004136100.01	ERF	FtPinG0002038300.01	0.971701
FtPinG0004629800.01	C3H	FtPinG0002038300.01	0.947083
FtPinG0004776500.01	bHLH	FtPinG0002038300.01	0.943341
FtPinG0004894600.01	LBD	FtPinG0002038300.01	0.923812
FtPinG0005585000.01	C3H	FtPinG0002038300.01	0.933213
FtPinG0005857800.01	NF-YC	FtPinG0002038300.01	0.902436
FtPinG0006458700.01	bZIP	FtPinG0002038300.01	0.917627
FtPinG0006807500.01	CAMTA	FtPinG0002038300.01	0.909332
FtPinG0007007100.01	G2-like	FtPinG0002038300.01	0.920902
FtPinG0007538300.01	MYB	FtPinG0002038300.01	0.9135
FtPinG0007684200.01	HSF	FtPinG0002038300.01	0.904406
FtPinG0007773000.01	bHLH	FtPinG0002038300.01	0.909716
FtPinG0009673000.01	GRAS	FtPinG0002038300.01	0.939941
FtPinG0002123600.01	Trihelix	FtPinG0002043900.01	0.90448
FtPinG0002170700.01	Trihelix	FtPinG0002043900.01	-0.920799
FtPinG0002294600.01	ERF	FtPinG0002043900.01	0.905576
FtPinG0002549300.01	Trihelix	FtPinG0002043900.01	-0.909952
FtPinG0003134300.01	MYB_related	FtPinG0002043900.01	0.930252
FtPinG0004767900.01	NF-YB	FtPinG0002043900.01	0.905201
FtPinG0006943800.01	Dof	FtPinG0002043900.01	-0.916712
FtPinG0007243100.01	MYB_related	FtPinG0002043900.01	-0.929836
FtPinG0008520400.01	HSF	FtPinG0002043900.01	0.953176
FtPinG0002066600.01	G2-like	FtPinG0002413800.01	0.902074
FtPinG0002066600.01	G2-like	FtPinG0009311600.01	-0.905481
FtPinG0002070100.01	AP2	FtPinG0003416400.01	0.911492
FtPinG0002074500.01	C2H2	FtPinG0007079300.01	-0.930606
FtPinG0002083500.01	ERF	FtPinG0007079300.01	0.974872
FtPinG0002111000.01	NF-YB	FtPinG0005199900.01	0.91938
FtPinG0002143600.01	bZIP	FtPinG0006428600.01	0.902304
FtPinG0006235500.01	FAR1	FtPinG0002168600.01	0.914215
FtPinG0007594200.01	ERF	FtPinG0002168600.01	0.935697
FtPinG0002312100.01	Trihelix	FtPinG0005166100.01	0.903935
FtPinG0002336500.01	TCP	FtPinG0003416400.01	0.92795
FtPinG0002336500.01	TCP	FtPinG0007348300.01	0.921508
FtPinG0002360400.01	NF-X1	FtPinG0005199700.01	0.912532
FtPinG0002393300.01	MYB	FtPinG0005630300.01	-0.938079
FtPinG0002560000.01	NAC	FtPinG0002413800.01	0.959809
FtPinG0002571600.01	Dof	FtPinG0002413800.01	0.962153
FtPinG0005406300.01	NAC	FtPinG0002413800.01	0.930286
FtPinG0006724200.01	Trihelix	FtPinG0002413800.01	0.912942
FtPinG0007897200.01	GeBP	FtPinG0002413800.01	0.9226
FtPinG0008123200.01	bZIP	FtPinG0002413800.01	0.948096
FtPinG0008592100.01	bZIP	FtPinG0002413800.01	0.902908
FtPinG0008683700.01	GeBP	FtPinG0002413800.01	0.958812
FtPinG0008793800.01	ERF	FtPinG0002413800.01	0.910326
FtPinG0002439100.01	GRAS	FtPinG0009467400.01	0.922649
FtPinG0002465900.01	E2F/DP	FtPinG0009311600.01	-0.917041
FtPinG0002469700.01	ARF	FtPinG0006428600.01	0.93936
FtPinG0002494800.01	HSF	FtPinG0005199900.01	0.919059
FtPinG0002499600.01	ARF	FtPinG0003416400.01	0.961486
FtPinG0002560000.01	NAC	FtPinG0009311600.01	-0.901403
FtPinG0002561000.01	NAC	FtPinG0005166100.01	0.945356
FtPinG0002571600.01	Dof	FtPinG0004569100.01	0.919071
FtPinG0002578700.01	bZIP	FtPinG0005166100.01	0.916316
FtPinG0002598100.01	bHLH	FtPinG0004833800.01	-0.952256
FtPinG0002664600.01	LBD	FtPinG0005166100.01	0.902741
FtPinG0002712500.01	AP2	FtPinG0009311600.01	0.95225
FtPinG0002724600.01	C3H	FtPinG0004833800.01	0.914527
FtPinG0002724600.01	C3H	FtPinG0005199900.01	0.943056
FtPinG0002724600.01	C3H	FtPinG0009687700.01	-0.915573
FtPinG0002769200.01	C2H2	FtPinG0007894600.01	0.934121
FtPinG0002894400.01	GRAS	FtPinG0005199700.01	-0.904067
FtPinG0002894400.01	GRAS	FtPinG0006515300.01	0.906864
FtPinG0002894600.01	MYB_related	FtPinG0005166100.01	0.933184
FtPinG0002953300.01	EIL	FtPinG0005672500.01	0.961727
FtPinG0002953300.01	EIL	FtPinG0008141700.01	-0.900712
FtPinG0002967400.01	NAC	FtPinG0004833800.01	0.980685
FtPinG0002967400.01	NAC	FtPinG0005199700.01	0.90872
FtPinG0003001300.01	WRKY	FtPinG0003416400.01	-0.967027
FtPinG0003012600.01	bZIP	FtPinG0004833800.01	0.953811
FtPinG0003012600.01	bZIP	FtPinG0005199700.01	0.916937
FtPinG0003040200.01	bHLH	FtPinG0005630300.01	-0.933044
FtPinG0003040200.01	bHLH	FtPinG0007894600.01	-0.923726
FtPinG0003050700.01	GATA	FtPinG0005630300.01	0.901954
FtPinG0003050700.01	GATA	FtPinG0007894600.01	0.927148
FtPinG0003122700.01	CO-like	FtPinG0005199900.01	-0.908651
FtPinG0003168800.01	C3H	FtPinG0005199700.01	0.912002
FtPinG0003175200.01	G2-like	FtPinG0005630300.01	0.901876
FtPinG0003175200.01	G2-like	FtPinG0007894600.01	0.93227
FtPinG0008557700.01	B3	FtPinG0003206400.01	0.904396
FtPinG0003304100.01	TCP	FtPinG0003416400.01	0.940041
FtPinG0003304100.01	TCP	FtPinG0007079300.01	-0.924444
FtPinG0003334700.01	C3H	FtPinG0005630300.01	-0.926379
FtPinG0003334700.01	C3H	FtPinG0007894600.01	-0.916003
FtPinG0003354000.01	bHLH	FtPinG0009311600.01	-0.948001
FtPinG0003380800.01	bHLH	FtPinG0003416400.01	0.915175
FtPinG0003402900.01	CO-like	FtPinG0009311600.01	-0.904278
FtPinG0003531700.01	CO-like	FtPinG0003416400.01	0.94966
FtPinG0004239300.01	MYB	FtPinG0003416400.01	0.947957
FtPinG0004847400.01	NF-YC	FtPinG0003416400.01	0.91407
FtPinG0004965900.01	TCP	FtPinG0003416400.01	0.912723
FtPinG0005349100.01	SBP	FtPinG0003416400.01	0.912118
FtPinG0005619800.01	GATA	FtPinG0003416400.01	0.952979
FtPinG0005624400.01	NAC	FtPinG0003416400.01	-0.901026
FtPinG0005692100.01	NAC	FtPinG0003416400.01	-0.92054
FtPinG0005714500.01	GATA	FtPinG0003416400.01	0.908799
FtPinG0007642100.01	MYB	FtPinG0003416400.01	0.919825
FtPinG0008361200.01	NAC	FtPinG0003416400.01	-0.95256
FtPinG0008364200.01	CAMTA	FtPinG0003416400.01	-0.926524
FtPinG0009088500.01	HD-ZIP	FtPinG0003416400.01	0.926119
FtPinG0009261700.01	DBB	FtPinG0003416400.01	-0.950097
FtPinG0009278900.01	bZIP	FtPinG0003416400.01	0.95138
FtPinG0003525300.01	MYB_related	FtPinG0005672500.01	0.952322
FtPinG0003617400.01	GRAS	FtPinG0009311600.01	-0.919156
FtPinG0003726800.01	GRAS	FtPinG0007079300.01	-0.912243
FtPinG0003860400.01	bHLH	FtPinG0007348300.01	0.924754
FtPinG0004051800.01	C3H	FtPinG0004569100.01	0.90766
FtPinG0004061900.01	bZIP	FtPinG0007894600.01	0.906937
FtPinG0004136100.01	ERF	FtPinG0009311600.01	-0.905879
FtPinG0004239300.01	MYB	FtPinG0007348300.01	0.904708
FtPinG0004433400.01	BBR-BPC	FtPinG0009311600.01	-0.919014
FtPinG0004487400.01	C3H	FtPinG0005199900.01	-0.901832
FtPinG0004494300.01	G2-like	FtPinG0009311600.01	-0.920954
FtPinG0006724200.01	Trihelix	FtPinG0004569100.01	0.924074
FtPinG0008557700.01	B3	FtPinG0004569100.01	0.900362
FtPinG0004629800.01	C3H	FtPinG0009311600.01	-0.920281
FtPinG0004636500.01	ARF	FtPinG0007894600.01	-0.906146
FtPinG0004636500.01	ARF	FtPinG0008141700.01	0.928216
FtPinG0004721800.01	bZIP	FtPinG0005166100.01	0.934662
FtPinG0004764100.01	WRKY	FtPinG0009311600.01	-0.928311
FtPinG0004776500.01	bHLH	FtPinG0009311600.01	-0.922181
FtPinG0004808700.01	bHLH	FtPinG0007348300.01	0.951759
FtPinG0006575700.01	Nin-like	FtPinG0004833800.01	-0.969075
FtPinG0007073300.01	RAV	FtPinG0004833800.01	0.930359
FtPinG0007899500.01	GRAS	FtPinG0004833800.01	0.951238
FtPinG0004894600.01	LBD	FtPinG0005166100.01	0.911779
FtPinG0004894600.01	LBD	FtPinG0005672500.01	0.903966
FtPinG0004897100.01	GRAS	FtPinG0007348300.01	0.95346
FtPinG0005114700.01	bZIP	FtPinG0006428600.01	0.921769
FtPinG0005201700.01	ARF	FtPinG0005166100.01	0.915091
FtPinG0005613200.01	TALE	FtPinG0005166100.01	0.920801
FtPinG0005804000.01	MYB_related	FtPinG0005166100.01	0.951073
FtPinG0006042300.01	Dof	FtPinG0005166100.01	0.927137
FtPinG0006226000.01	MYB_related	FtPinG0005166100.01	0.914109
FtPinG0006924900.01	bHLH	FtPinG0005166100.01	0.931712
FtPinG0007302800.01	bHLH	FtPinG0005166100.01	0.921606
FtPinG0009592200.01	Dof	FtPinG0005166100.01	0.939894
FtPinG0005167000.01	NAC	FtPinG0005199700.01	0.964257
FtPinG0005624400.01	NAC	FtPinG0005199700.01	0.956227
FtPinG0005950000.01	MIKC_MADS	FtPinG0005199700.01	-0.930269
FtPinG0007403700.01	NAC	FtPinG0005199700.01	0.922707
FtPinG0008361200.01	NAC	FtPinG0005199700.01	0.917843
FtPinG0008670900.01	bHLH	FtPinG0005199700.01	0.925103
FtPinG0009186100.01	WRKY	FtPinG0005199700.01	0.966203
FtPinG0006264400.01	BES1	FtPinG0005199900.01	0.90134
FtPinG0007073300.01	RAV	FtPinG0005199900.01	0.940344
FtPinG0007790200.01	bZIP	FtPinG0005199900.01	0.900118
FtPinG0007899500.01	GRAS	FtPinG0005199900.01	0.912405
FtPinG0008622800.01	BES1	FtPinG0005199900.01	0.92217
FtPinG0009157800.01	bHLH	FtPinG0005199900.01	-0.925566
FtPinG0009423600.01	bZIP	FtPinG0005199900.01	0.963516
FtPinG0005247000.01	RAV	FtPinG0006428600.01	0.900129
FtPinG0005264300.01	LBD	FtPinG0007894600.01	-0.900808
FtPinG0005410000.01	MYB	FtPinG0009311600.01	-0.966562
FtPinG0005575800.01	ARF	FtPinG0007348300.01	0.91602
FtPinG0005617300.01	BBR-BPC	FtPinG0006428600.01	0.912787
FtPinG0007077600.01	HSF	FtPinG0005630300.01	0.901201
FtPinG0007109100.01	C2H2	FtPinG0005630300.01	-0.902232
FtPinG0007485600.01	ERF	FtPinG0005630300.01	-0.913703
FtPinG0008262600.01	bHLH	FtPinG0005630300.01	-0.922485
FtPinG0006042300.01	Dof	FtPinG0005672500.01	0.908137
FtPinG0006351100.01	Nin-like	FtPinG0005672500.01	-0.906397
FtPinG0009592200.01	Dof	FtPinG0005672500.01	0.910836
FtPinG0009673000.01	GRAS	FtPinG0005672500.01	0.911803
FtPinG0005692100.01	NAC	FtPinG0007079300.01	0.934755
FtPinG0005799200.01	MYB_related	FtPinG0009311600.01	-0.946486
FtPinG0005812500.01	bZIP	FtPinG0007348300.01	0.901326
FtPinG0006065100.01	Whirly	FtPinG0009311600.01	0.913229
FtPinG0006072900.01	HD-ZIP	FtPinG0007348300.01	0.946372
FtPinG0006351100.01	Nin-like	FtPinG0008141700.01	0.956133
FtPinG0006724200.01	Trihelix	FtPinG0006428600.01	0.93019
FtPinG0006884300.01	WRKY	FtPinG0006428600.01	0.908284
FtPinG0007123200.01	TALE	FtPinG0006428600.01	0.942224
FtPinG0007594200.01	ERF	FtPinG0006428600.01	0.931459
FtPinG0008557700.01	B3	FtPinG0006428600.01	0.936486
FtPinG0006563600.01	NAC	FtPinG0008141700.01	-0.916635
FtPinG0006575700.01	Nin-like	FtPinG0009687700.01	0.915508
FtPinG0006804300.01	ARR-B	FtPinG0009311600.01	-0.95956
FtPinG0007007000.01	MYB	FtPinG0007079300.01	0.994272
FtPinG0007007100.01	G2-like	FtPinG0009311600.01	-0.933681
FtPinG0007039000.01	HD-ZIP	FtPinG0007348300.01	0.949368
FtPinG0007073300.01	RAV	FtPinG0009687700.01	-0.903679
FtPinG0007309700.01	bZIP	FtPinG0007079300.01	0.915284
FtPinG0007642100.01	MYB	FtPinG0007079300.01	-0.917063
FtPinG0007899500.01	GRAS	FtPinG0007079300.01	0.923603
FtPinG0008361200.01	NAC	FtPinG0007079300.01	0.944044
FtPinG0008364200.01	CAMTA	FtPinG0007079300.01	0.961463
FtPinG0008670900.01	bHLH	FtPinG0007079300.01	0.900124
FtPinG0008693900.01	MYB	FtPinG0007079300.01	-0.913469
FtPinG0009203000.01	MYB_related	FtPinG0007079300.01	-0.931343
FtPinG0009465900.01	B3	FtPinG0007079300.01	0.928038
FtPinG0007109100.01	C2H2	FtPinG0007894600.01	-0.914024
FtPinG0007274800.01	HD-ZIP	FtPinG0007348300.01	0.93776
FtPinG0007303800.01	C2H2	FtPinG0008141700.01	-0.905665
FtPinG0008082900.01	DBB	FtPinG0007348300.01	0.920001
FtPinG0009088500.01	HD-ZIP	FtPinG0007348300.01	0.957317
FtPinG0007429400.01	CAMTA	FtPinG0009311600.01	-0.908379
FtPinG0007790200.01	bZIP	FtPinG0009311600.01	-0.911886
FtPinG0008262600.01	bHLH	FtPinG0007894600.01	-0.941454
FtPinG0008897200.01	HD-ZIP	FtPinG0007894600.01	-0.948056
FtPinG0009506900.01	ARF	FtPinG0007894600.01	-0.920473
FtPinG0009766600.01	bHLH	FtPinG0007894600.01	-0.941922
FtPinG0007899500.01	GRAS	FtPinG0009687700.01	-0.92038
FtPinG0007985100.01	GATA	FtPinG0009311600.01	0.91711
FtPinG0008501600.01	bHLH	FtPinG0008141700.01	-0.926975
FtPinG0008592100.01	bZIP	FtPinG0009311600.01	-0.926437
FtPinG0008675400.01	LSD	FtPinG0009258900.01	0.917455
FtPinG0008739400.01	ERF	FtPinG0009311600.01	0.934784
FtPinG0009119800.01	GeBP	FtPinG0009311600.01	0.922673
