# Supplementary material for: Genome-Wide Identification of MAPK, MAPKK, and MAPKKK Gene Families in Fagopyrum tataricum and Analysis of Their Expression Patterns Under Abiotic Stress
Source: Front Genet. 2022 Jun 17;13:894048. doi: 10.3389/fgene.2022.894048 (PMC9313540; doi:10.3389/fgene.2022.894048)
Supplement: Supplementary file 9 [file Table8.XLS]

## Sheet: S1
ID	Description	GeneRatio	BgRatio	pvalue	p.adjust	qvalue	geneID	Count
GO:0043565	sequence-specific DNA binding	43/180	339/20666	1.08e-37	5.81e-36	4.19e-36	FtPinG0000332400.01/FtPinG0001528900.01/FtPinG0004764100.01/FtPinG0006458700.01/FtPinG0008123200.01/FtPinG0008592100.01/FtPinG0000407200.01/FtPinG0000638300.01/FtPinG0001577500.01/FtPinG0007309700.01/FtPinG0008030700.01/FtPinG0001748800.01/FtPinG0009186100.01/FtPinG0009278900.01/FtPinG0003981100.01/FtPinG0007790200.01/FtPinG0001732900.01/FtPinG0001902400.01/FtPinG0001921200.01/FtPinG0002494800.01…	43
GO:0045892	negative regulation of transcription, DNA-templated	5/180	14/20666	8.91e-08	2.41e-06	1.73e-06	FtPinG0000638300.01/FtPinG0003981100.01/FtPinG0002469700.01/FtPinG0009592200.01/FtPinG0005575800.01	5
GO:0009734	auxin-activated signaling pathway	7/180	91/20666	1.48e-05	0.000266	0.000192	FtPinG0005737100.01/FtPinG0002469700.01/FtPinG0002499600.01/FtPinG0004636500.01/FtPinG0005201700.01/FtPinG0005575800.01/FtPinG0009506900.01	7
GO:0044212	transcription regulatory region DNA binding	4/180	20/20666	2.42e-05	0.000326	0.000235	FtPinG0001746600.01/FtPinG0001985100.01/FtPinG0002571600.01/FtPinG0006724200.01	4
GO:0001228	RNA polymerase II transcription regulatory region sequence-specific DNA binding transcription factor activity involved in positive regulation of transcription	3/180	15/20666	0.000274	0.00296	0.00213	FtPinG0007773000.01/FtPinG0005714500.01/FtPinG0008501600.01	3
GO:0045944	positive regulation of transcription from RNA polymerase II promoter	3/180	21/20666	0.000769975	0.00693	0.004998	FtPinG0007773000.01/FtPinG0005714500.01/FtPinG0008501600.01	3
GO:0006366	transcription from RNA polymerase II promoter	3/180	25/20666	0.00129791	0.010012	0.007221	FtPinG0007773000.01/FtPinG0005714500.01/FtPinG0008501600.01	3
GO:0010150	leaf senescence	2/180	11/20666	0.00394047	0.026598	0.019184	FtPinG0002469700.01/FtPinG0005575800.01	2
GO:0009826	unidimensional cell growth	2/180	14/20666	0.00640877	0.038453	0.027734	FtPinG0000638300.01/FtPinG0003981100.01	2
GO:0005667	transcription factor complex	2/180	15/20666	0.00735262	0.039704	0.028637	FtPinG0002465900.01/FtPinG0005714500.01	2
GO:0016570	histone modification	2/180	16/20666	0.00835517	0.041016	0.029583	FtPinG0002724600.01/FtPinG0001372800.01	2
GO:0009908	flower development	2/180	17/20666	0.00941535	0.042369	0.030559	FtPinG0002499600.01/FtPinG0009592200.01	2
GO:0048364	root development	2/180	18/20666	0.0105321	0.043749	0.031554	FtPinG0000638300.01/FtPinG0003981100.01	2
GO:0007275	multicellular organismal development	3/180	56/20666	0.0128482	0.049557	0.035743	FtPinG0001121900.01/FtPinG0002070100.01/FtPinG0002712500.01	3
GO:0009737	response to abscisic acid	2/180	29/20666	0.0262566	0.094524	0.068175	FtPinG0002469700.01/FtPinG0005575800.01	2
GO:0008289	lipid binding	3/180	80/20666	0.0327593	0.106044	0.076484	FtPinG0006072900.01/FtPinG0007274800.01/FtPinG0008897200.01	3
GO:0006352	DNA-templated transcription, initiation	2/180	33/20666	0.0333842	0.106044	0.076484	FtPinG0002724600.01/FtPinG0001372800.01	2
GO:0003682	chromatin binding	2/180	55/20666	0.0830274	0.193548	0.139596	FtPinG0005799200.01/FtPinG0005714500.01	2
GO:0030060	L-malate dehydrogenase activity	1/180	10/20666	0.0837814	0.193548	0.139596	FtPinG0006351100.01	1
GO:0006338	chromatin remodeling	1/180	11/20666	0.0917655	0.193548	0.139596	FtPinG0005799200.01	1
GO:0009416	response to light stimulus	1/180	11/20666	0.0917655	0.193548	0.139596	FtPinG0003531700.01	1
GO:0016573	histone acetylation	1/180	11/20666	0.0917655	0.193548	0.139596	FtPinG0005799200.01	1
GO:0048366	leaf development	1/180	11/20666	0.0917655	0.193548	0.139596	FtPinG0004897100.01	1
GO:0048573	photoperiodism, flowering	1/180	11/20666	0.0917655	0.193548	0.139596	FtPinG0008501600.01	1
GO:0000272	polysaccharide catabolic process	1/180	12/20666	0.0996804	0.193548	0.139596	FtPinG0006264400.01	1
GO:0016161	beta-amylase activity	1/180	12/20666	0.0996804	0.193548	0.139596	FtPinG0006264400.01	1
GO:0000977	RNA polymerase II regulatory region sequence-specific DNA binding	1/180	13/20666	0.107527	0.193548	0.139596	FtPinG0005714500.01	1
GO:0003713	transcription coactivator activity	1/180	13/20666	0.107527	0.193548	0.139596	FtPinG0005799200.01	1
GO:0009845	seed germination	1/180	13/20666	0.107527	0.193548	0.139596	FtPinG0005714500.01	1
GO:0009909	regulation of flower development	1/180	13/20666	0.107527	0.193548	0.139596	FtPinG0003531700.01	1
GO:0030154	cell differentiation	1/180	15/20666	0.123016	0.214286	0.154553	FtPinG0005714500.01	1
GO:0045893	positive regulation of transcription, DNA-templated	1/180	17/20666	0.138238	0.233276	0.16825	FtPinG0007039000.01	1
GO:0009654	photosystem II oxygen evolving complex	1/180	18/20666	0.14575	0.2385	0.172017	FtPinG0009119800.01	1
GO:0006108	malate metabolic process	1/180	21/20666	0.167898	0.266661	0.192328	FtPinG0006351100.01	1
GO:0009658	chloroplast organization	1/180	24/20666	0.189474	0.284211	0.204987	FtPinG0009592200.01	1
GO:0019898	extrinsic component of membrane	1/180	24/20666	0.189474	0.284211	0.204987	FtPinG0009119800.01	1
GO:0009651	response to salt stress	1/180	29/20666	0.224206	0.327219	0.236006	FtPinG0002360400.01	1
GO:0042742	defense response to bacterium	1/180	31/20666	0.23768	0.337756	0.243606	FtPinG0002360400.01	1
GO:0009733	response to auxin	2/180	109/20666	0.245486	0.339904	0.245155	FtPinG0000638300.01/FtPinG0003981100.01	2
GO:0006357	regulation of transcription from RNA polymerase II promoter	1/180	35/20666	0.263935	0.356313	0.25699	FtPinG0005799200.01	1
GO:0009793	embryo development ending in seed dormancy	1/180	40/20666	0.295493	0.389185	0.280699	FtPinG0006724200.01	1
GO:0006334	nucleosome assembly	1/180	42/20666	0.307736	0.39566	0.285369	FtPinG0003163800.01	1
GO:0000160	phosphorelay signal transduction system	1/180	51/20666	0.360262	0.452422	0.326308	FtPinG0006804300.01	1
GO:0005622	intracellular	5/180	463/20666	0.377626	0.46345	0.334262	FtPinG0003402900.01/FtPinG0000614000.01/FtPinG0003122700.01/FtPinG0009261700.01/FtPinG0008082900.01	5
GO:0005730	nucleolus	1/180	63/20666	0.424182	0.503858	0.363406	FtPinG0006724200.01	1
GO:0015979	photosynthesis	1/180	64/20666	0.429212	0.503858	0.363406	FtPinG0009119800.01	1
GO:0000786	nucleosome	1/180	84/20666	0.521131	0.598746	0.431844	FtPinG0003163800.01	1
GO:0016301	kinase activity	1/180	101/20666	0.58758	0.661028	0.476765	FtPinG0006804300.01	1
GO:0005829	cytosol	1/180	235/20666	0.873509	0.962643	0.694304	FtPinG0005812500.01	1
GO:0005509	calcium ion binding	1/180	304/20666	0.931382	0.987174	0.711997	FtPinG0009119800.01	1
GO:0000166	nucleotide binding	1/180	306/20666	0.93259	0.987174	0.711997	FtPinG0002360400.01	1
GO:0003723	RNA binding	1/180	373/20666	0.962854	0.987174	0.711997	FtPinG0004629800.01	1
GO:0005975	carbohydrate metabolic process	1/180	406/20666	0.972323	0.987174	0.711997	FtPinG0006351100.01	1
GO:0016491	oxidoreductase activity	1/180	492/20666	0.987174	0.987174	0.711997	FtPinG0007684200.01	1
ID	Description	GeneRatio	BgRatio	pvalue	p.adjust	qvalue	geneID	Count
ko04075	Plant hormone signal transduction	2021-11-17	384/6144	4.36e-10	4.36e-09	3.67e-09	FtPinG0006458700.01/FtPinG0006804300.01/FtPinG0008123200.01/FtPinG0008592100.01/FtPinG0008670900.01/FtPinG0002953300.01/FtPinG0002143600.01/FtPinG0003012600.01/FtPinG0006924900.01/FtPinG0007302800.01/FtPinG0009506900.01	11
ko04712	Circadian rhythm - plant	2021-04-17	69/6144	3.11e-05	0.000155	0.000131	FtPinG0004061900.01/FtPinG0006924900.01/FtPinG0007302800.01/FtPinG0009592200.01	4
ko03410	Base excision repair	2021-01-17	55/6144	0.141927	0.372767	0.313909	FtPinG0004767900.01	1
ko03030	DNA replication	2021-01-17	59/6144	0.151472	0.372767	0.313909	FtPinG0004767900.01	1
ko03420	Nucleotide excision repair	2021-01-17	74/6144	0.186383	0.372767	0.313909	FtPinG0004767900.01	1
ko00240	Pyrimidine metabolism	2021-01-17	141/6144	0.326457	0.544096	0.458186	FtPinG0004767900.01	1
ko00230	Purine metabolism	2021-01-17	185/6144	0.405738	0.547235	0.46083	FtPinG0004767900.01	1
ko03040	Spliceosome	2021-01-17	212/6144	0.449947	0.547235	0.46083	FtPinG0001820200.01	1
ko04626	Plant-pathogen interaction	2021-01-17	240/6144	0.492512	0.547235	0.46083	FtPinG0001577500.01	1
ko00500	Starch and sucrose metabolism	2021-01-17	283/6144	0.551891	0.551891	0.46475	FtPinG0006264400.01	1

## Sheet: S2
ID	Description	GeneRatio	BgRatio	pvalue	p.adjust	qvalue	geneID	Count
GO:0006412	translation	102/2018	450/20666	2.83e-16	7.42e-14	6.99e-14	FtPinG0000816200.01/FtPinG0001128500.01/FtPinG0001197400.01/FtPinG0001220100.01/FtPinG0001459700.01/FtPinG0001560900.01/FtPinG0001847500.01/FtPinG0002037900.01/FtPinG0002148200.01/FtPinG0002293000.01/FtPinG0002605700.01/FtPinG0003034700.01/FtPinG0003755600.01/FtPinG0003881100.01/FtPinG0003959100.01/FtPinG0004089600.01/FtPinG0005345800.01/FtPinG0005611900.01/FtPinG0005672900.01/FtPinG0005797000.01…	102
GO:0003735	structural constituent of ribosome	103/2018	457/20666	3.03e-16	7.42e-14	6.99e-14	FtPinG0000816200.01/FtPinG0001128500.01/FtPinG0001197400.01/FtPinG0001220100.01/FtPinG0001459700.01/FtPinG0001560900.01/FtPinG0001847500.01/FtPinG0002037900.01/FtPinG0002148200.01/FtPinG0002293000.01/FtPinG0002605700.01/FtPinG0003034700.01/FtPinG0003755600.01/FtPinG0003881100.01/FtPinG0003959100.01/FtPinG0004089600.01/FtPinG0005345800.01/FtPinG0005611900.01/FtPinG0005797000.01/FtPinG0006377900.01…	103
GO:0005840	ribosome	71/2018	332/20666	1.64e-10	2.68e-08	2.52e-08	FtPinG0000816200.01/FtPinG0001128500.01/FtPinG0001197400.01/FtPinG0001220100.01/FtPinG0001459700.01/FtPinG0001847500.01/FtPinG0002037900.01/FtPinG0002148200.01/FtPinG0002605700.01/FtPinG0003034700.01/FtPinG0003755600.01/FtPinG0003881100.01/FtPinG0003959100.01/FtPinG0004089600.01/FtPinG0005178400.01/FtPinG0005345800.01/FtPinG0005611900.01/FtPinG0005797000.01/FtPinG0006377900.01/FtPinG0006575600.01…	71
GO:0000166	nucleotide binding	54/2018	306/20666	1.32e-05	0.001615	0.00152	FtPinG0004422400.01/FtPinG0005399300.01/FtPinG0007777100.01/FtPinG0008002600.01/FtPinG0008146200.01/FtPinG0008190400.01/FtPinG0008262300.01/FtPinG0008330400.01/FtPinG0008690800.01/FtPinG0009005100.01/FtPinG0009663000.01/FtPinG0006637600.01/FtPinG0007400900.01/FtPinG0007506700.01/FtPinG0009736900.01/FtPinG0009737800.01/FtPinG0001985900.01/FtPinG0002360400.01/FtPinG0004622100.01/FtPinG0007517100.01…	54
GO:0006914	autophagy	9/2018	18/20666	1.7e-05	0.001665	0.001567	FtPinG0003467700.01/FtPinG0003959400.01/FtPinG0004129700.01/FtPinG0005203000.01/FtPinG0009146500.01/FtPinG0004795700.01/FtPinG0007356400.01/FtPinG0005367800.01/FtPinG0006634400.01	9
GO:0006457	protein folding	30/2018	154/20666	0.00018	0.014729	0.013859	FtPinG0000683300.01/FtPinG0001823200.01/FtPinG0001929500.01/FtPinG0001953300.01/FtPinG0003057200.01/FtPinG0003495600.01/FtPinG0005319100.01/FtPinG0007242400.01/FtPinG0007703600.01/FtPinG0009246400.01/FtPinG0009335600.01/FtPinG0000767900.01/FtPinG0004850200.01/FtPinG0007617100.01/FtPinG0006673200.01/FtPinG0007591800.01/FtPinG0009486000.01/FtPinG0002193700.01/FtPinG0002923000.01/FtPinG0002990500.01…	30
GO:0051287	NAD binding	20/2018	87/20666	0.00022	0.015369	0.014461	FtPinG0004272400.01/FtPinG0004540200.01/FtPinG0005905900.01/FtPinG0008569400.01/FtPinG0001568600.01/FtPinG0001992600.01/FtPinG0005304500.01/FtPinG0008469800.01/FtPinG0004153400.01/FtPinG0004992700.01/FtPinG0007242500.01/FtPinG0007806100.01/FtPinG0002853400.01/FtPinG0003579400.01/FtPinG0005479900.01/FtPinG0006013000.01/FtPinG0006308500.01/FtPinG0009100100.01/FtPinG0008114900.01/FtPinG0009128800.01	20
GO:0007034	vacuolar transport	7/2018	18/20666	0.00101	0.045288	0.042612	FtPinG0005437100.01/FtPinG0006100500.01/FtPinG0001355500.01/FtPinG0006208500.01/FtPinG0008912800.01/FtPinG0006179600.01/FtPinG0008389600.01	7
GO:0022627	cytosolic small ribosomal subunit	8/2018	23/20666	0.001043	0.045288	0.042612	FtPinG0006986700.01/FtPinG0005953900.01/FtPinG0005772000.01/FtPinG0005954300.01/FtPinG0007563900.01/FtPinG0005589400.01/FtPinG0007120300.01/FtPinG0007463400.01	8
GO:0051536	iron-sulfur cluster binding	10/2018	34/20666	0.001125	0.045288	0.042612	FtPinG0001338200.01/FtPinG0006745800.01/FtPinG0000777300.01/FtPinG0008176600.01/FtPinG0008455000.01/FtPinG0004485300.01/FtPinG0006027200.01/FtPinG0003433500.01/FtPinG0009468300.01/FtPinG0008117700.01	10
GO:0004721	phosphoprotein phosphatase activity	13/2018	52/20666	0.001176	0.045288	0.042612	FtPinG0002216900.01/FtPinG0004824500.01/FtPinG0001632900.01/FtPinG0002200000.01/FtPinG0008371800.01/FtPinG0002360600.01/FtPinG0003162000.01/FtPinG0006023500.01/FtPinG0008589100.01/FtPinG0007170900.01/FtPinG0007834300.01/FtPinG0007069700.01/FtPinG0002682900.01	13
GO:0015935	small ribosomal subunit	11/2018	40/20666	0.001194	0.045288	0.042612	FtPinG0002293000.01/FtPinG0007184100.01/FtPinG0007019200.01/FtPinG0008778500.01/FtPinG0006025400.01/FtPinG0006347800.01/FtPinG0006517300.01/FtPinG0006533400.01/FtPinG0007701200.01/FtPinG0007583600.01/FtPinG0008199600.01	11
GO:0005545	1-phosphatidylinositol binding	6/2018	14/20666	0.001294	0.045288	0.042612	FtPinG0004842600.01/FtPinG0003515000.01/FtPinG0001145500.01/FtPinG0008955700.01/FtPinG0008194500.01/FtPinG0008169700.01	6
GO:0048268	clathrin coat assembly	6/2018	14/20666	0.001294	0.045288	0.042612	FtPinG0004842600.01/FtPinG0003515000.01/FtPinG0001145500.01/FtPinG0008955700.01/FtPinG0008194500.01/FtPinG0008169700.01	6
GO:0030136	clathrin-coated vesicle	6/2018	15/20666	0.001979	0.06466	0.06084	FtPinG0004842600.01/FtPinG0003515000.01/FtPinG0001145500.01/FtPinG0008955700.01/FtPinG0008194500.01/FtPinG0008169700.01	6
GO:0006099	tricarboxylic acid cycle	11/2018	43/20666	0.002262	0.06927	0.065178	FtPinG0009094100.01/FtPinG0003468300.01/FtPinG0008469800.01/FtPinG0008592600.01/FtPinG0009594600.01/FtPinG0003425400.01/FtPinG0004034400.01/FtPinG0006450200.01/FtPinG0007729200.01/FtPinG0007985700.01/FtPinG0004064400.01	11
GO:0006897	endocytosis	5/2018	11/20666	0.002465	0.071053	0.066855	FtPinG0006971200.01/FtPinG0007534800.01/FtPinG0007671700.01/FtPinG0008390500.01/FtPinG0004610300.01	5
GO:0006108	malate metabolic process	7/2018	21/20666	0.002841	0.077334	0.072766	FtPinG0005304500.01/FtPinG0005691900.01/FtPinG0003425400.01/FtPinG0007242500.01/FtPinG0009100100.01/FtPinG0006351100.01/FtPinG0006351400.01	7
GO:0019843	rRNA binding	13/2018	58/20666	0.003367	0.086823	0.081694	FtPinG0000816200.01/FtPinG0001459700.01/FtPinG0002148200.01/FtPinG0003755600.01/FtPinG0004865100.01/FtPinG0006575600.01/FtPinG0008571100.01/FtPinG0002062800.01/FtPinG0003897400.01/FtPinG0006347800.01/FtPinG0007249000.01/FtPinG0007120300.01/FtPinG0007203500.01	13
GO:0006614	SRP-dependent cotranslational protein targeting to membrane	5/2018	13/20666	0.005815	0.135675	0.12766	FtPinG0001834700.01/FtPinG0004608500.01/FtPinG0002305800.01/FtPinG0008377800.01/FtPinG0008720200.01	5
GO:0016829	lyase activity	5/2018	13/20666	0.005815	0.135675	0.12766	FtPinG0008565400.01/FtPinG0007342200.01/FtPinG0005165100.01/FtPinG0007400100.01/FtPinG0009521900.01	5
GO:0006096	glycolytic process	10/2018	43/20666	0.007317	0.16297	0.153343	FtPinG0007429800.01/FtPinG0002913600.01/FtPinG0009572900.01/FtPinG0009207800.01/FtPinG0002245700.01/FtPinG0003269200.01/FtPinG0003656100.01/FtPinG0003663300.01/FtPinG0005677700.01/FtPinG0009558500.01	10
GO:0005622	intracellular	61/2018	463/20666	0.00975	0.207722	0.195451	FtPinG0003089300.01/FtPinG0003204000.01/FtPinG0003402900.01/FtPinG0004281000.01/FtPinG0005709400.01/FtPinG0006245500.01/FtPinG0007534800.01/FtPinG0008002800.01/FtPinG0008630800.01/FtPinG0009198700.01/FtPinG0009311600.01/FtPinG0000999200.01/FtPinG0001497700.01/FtPinG0003286800.01/FtPinG0003995400.01/FtPinG0004152000.01/FtPinG0005410100.01/FtPinG0005437100.01/FtPinG0006100500.01/FtPinG0006218700.01…	61
GO:0003824	catalytic activity	43/2018	309/20666	0.011249	0.229667	0.216099	FtPinG0001236100.01/FtPinG0001432600.01/FtPinG0003228500.01/FtPinG0003997300.01/FtPinG0006334900.01/FtPinG0000983500.01/FtPinG0001460800.01/FtPinG0002154700.01/FtPinG0002207000.01/FtPinG0003536500.01/FtPinG0004464800.01/FtPinG0004590200.01/FtPinG0005357600.01/FtPinG0005892600.01/FtPinG0005893800.01/FtPinG0006070000.01/FtPinG0006389600.01/FtPinG0006731100.01/FtPinG0006883100.01/FtPinG0007015000.01…	43
GO:0009742	brassinosteroid mediated signaling pathway	4/2018	10/20666	0.011752	0.230345	0.216737	FtPinG0004824500.01/FtPinG0003162000.01/FtPinG0008589100.01/FtPinG0007170900.01	4
GO:0005829	cytosol	34/2018	235/20666	0.012987	0.244758	0.230298	FtPinG0001720600.01/FtPinG0007601300.01/FtPinG0001589900.01/FtPinG0002315500.01/FtPinG0004158700.01/FtPinG0007080000.01/FtPinG0007311200.01/FtPinG0007451900.01/FtPinG0008293300.01/FtPinG0008856900.01/FtPinG0009443100.01/FtPinG0002936300.01/FtPinG0003594100.01/FtPinG0007168700.01/FtPinG0008053300.01/FtPinG0009554800.01/FtPinG0002871000.01/FtPinG0003990800.01/FtPinG0006805200.01/FtPinG0002532700.01…	34
GO:0015095	magnesium ion transmembrane transporter activity	5/2018	16/20666	0.015405	0.273419	0.257266	FtPinG0007228100.01/FtPinG0002863700.01/FtPinG0004706500.01/FtPinG0008004100.01/FtPinG0009392000.01	5
GO:0006397	mRNA processing	9/2018	41/20666	0.015624	0.273419	0.257266	FtPinG0005399300.01/FtPinG0009005100.01/FtPinG0007088000.01/FtPinG0007400900.01/FtPinG0003498300.01/FtPinG0009105300.01/FtPinG0006701800.01/FtPinG0007198800.01/FtPinG0009508200.01	9
GO:0006357	regulation of transcription from RNA polymerase II promoter	8/2018	35/20666	0.017446	0.287522	0.270536	FtPinG0002065500.01/FtPinG0002065700.01/FtPinG0002065900.01/FtPinG0002164100.01/FtPinG0002975100.01/FtPinG0005799200.01/FtPinG0008455000.01/FtPinG0006841400.01	8
GO:0030170	pyridoxal phosphate binding	19/2018	117/20666	0.018506	0.287522	0.270536	FtPinG0002481900.01/FtPinG0004256000.01/FtPinG0005488900.01/FtPinG0006340900.01/FtPinG0008851500.01/FtPinG0001005900.01/FtPinG0004264900.01/FtPinG0008189000.01/FtPinG0008856900.01/FtPinG0009276300.01/FtPinG0009364300.01/FtPinG0009549300.01/FtPinG0003151300.01/FtPinG0003209800.01/FtPinG0008913800.01/FtPinG0005753100.01/FtPinG0006277900.01/FtPinG0008592400.01/FtPinG0009521900.01	19
GO:0006886	intracellular protein transport	34/2018	242/20666	0.019513	0.287522	0.270536	FtPinG0003089300.01/FtPinG0003204000.01/FtPinG0008002800.01/FtPinG0009198700.01/FtPinG0001497700.01/FtPinG0003286800.01/FtPinG0003995400.01/FtPinG0007096000.01/FtPinG0007276400.01/FtPinG0008798200.01/FtPinG0009676300.01/FtPinG0001606700.01/FtPinG0003450900.01/FtPinG0001359900.01/FtPinG0002482100.01/FtPinG0003051800.01/FtPinG0005025900.01/FtPinG0007289500.01/FtPinG0007887100.01/FtPinG0008343500.01…	34
GO:0003723	RNA binding	49/2018	373/20666	0.019844	0.287522	0.270536	FtPinG0001128500.01/FtPinG0001197400.01/FtPinG0001646600.01/FtPinG0002293000.01/FtPinG0002605700.01/FtPinG0003755600.01/FtPinG0004463200.01/FtPinG0004561500.01/FtPinG0004629800.01/FtPinG0004647800.01/FtPinG0005399300.01/FtPinG0006148700.01/FtPinG0007184100.01/FtPinG0007480700.01/FtPinG0008056200.01/FtPinG0001125400.01/FtPinG0007400900.01/FtPinG0007775200.01/FtPinG0009736900.01/FtPinG0004547000.01…	49
GO:0015693	magnesium ion transport	5/2018	17/20666	0.020105	0.287522	0.270536	FtPinG0007228100.01/FtPinG0002863700.01/FtPinG0004706500.01/FtPinG0008004100.01/FtPinG0009392000.01	5
GO:0006887	exocytosis	8/2018	36/20666	0.020564	0.287522	0.270536	FtPinG0005483200.01/FtPinG0009270100.01/FtPinG0009230600.01/FtPinG0002871000.01/FtPinG0007182700.01/FtPinG0005922400.01/FtPinG0008166800.01/FtPinG0005617700.01	8
GO:0003755	peptidyl-prolyl cis-trans isomerase activity	11/2018	58/20666	0.023187	0.287522	0.270536	FtPinG0005319100.01/FtPinG0007242400.01/FtPinG0007703600.01/FtPinG0009335600.01/FtPinG0000767900.01/FtPinG0004850200.01/FtPinG0004393700.01/FtPinG0002990500.01/FtPinG0007312300.01/FtPinG0004382800.01/FtPinG0008665300.01	11
GO:0000272	polysaccharide catabolic process	4/2018	12/20666	0.023645	0.287522	0.270536	FtPinG0006796200.01/FtPinG0006264400.01/FtPinG0007588800.01/FtPinG0008513000.01	4
GO:0003995	acyl-CoA dehydrogenase activity	4/2018	12/20666	0.023645	0.287522	0.270536	FtPinG0001479200.01/FtPinG0002483700.01/FtPinG0003305100.01/FtPinG0005980400.01	4
GO:0016161	beta-amylase activity	4/2018	12/20666	0.023645	0.287522	0.270536	FtPinG0006796200.01/FtPinG0006264400.01/FtPinG0007588800.01/FtPinG0008513000.01	4
GO:0018105	peptidyl-serine phosphorylation	4/2018	12/20666	0.023645	0.287522	0.270536	FtPinG0006971200.01/FtPinG0004284200.01/FtPinG0007671700.01/FtPinG0008390500.01	4
GO:0019199	transmembrane receptor protein kinase activity	4/2018	12/20666	0.023645	0.287522	0.270536	FtPinG0009633900.01/FtPinG0009750300.01/FtPinG0002064100.01/FtPinG0009718900.01	4
GO:0010181	FMN binding	8/2018	37/20666	0.024058	0.287522	0.270536	FtPinG0001834300.01/FtPinG0007028700.01/FtPinG0003954100.01/FtPinG0004065600.01/FtPinG0002267600.01/FtPinG0005654900.01/FtPinG0005655500.01/FtPinG0006962700.01	8
GO:0003746	translation elongation factor activity	7/2018	31/20666	0.027143	0.316672	0.297964	FtPinG0004683000.01/FtPinG0004830800.01/FtPinG0005708000.01/FtPinG0007263400.01/FtPinG0005707800.01/FtPinG0005881700.01/FtPinG0008482700.01	7
GO:0051537	2 iron, 2 sulfur cluster binding	8/2018	38/20666	0.027947	0.318466	0.299653	FtPinG0008116300.01/FtPinG0000988500.01/FtPinG0001295500.01/FtPinG0006317600.01/FtPinG0004034400.01/FtPinG0008807100.01/FtPinG0006930800.01/FtPinG0005732800.01	8
GO:0008121	ubiquinol-cytochrome-c reductase activity	4/2018	13/20666	0.031569	0.349398	0.328757	FtPinG0006317600.01/FtPinG0002125100.01/FtPinG0008807100.01/FtPinG0009488800.01	4
GO:0004364	glutathione transferase activity	5/2018	19/20666	0.032088	0.349398	0.328757	FtPinG0001181500.01/FtPinG0008531400.01/FtPinG0002117200.01/FtPinG0005708000.01/FtPinG0005881700.01	5
GO:0015934	large ribosomal subunit	9/2018	47/20666	0.035921	0.382632	0.360028	FtPinG0007083200.01/FtPinG0007169700.01/FtPinG0005562700.01/FtPinG0009109500.01/FtPinG0009109800.01/FtPinG0009002300.01/FtPinG0008010600.01/FtPinG0009058800.01/FtPinG0009843700.01	9
GO:0045892	negative regulation of transcription, DNA-templated	4/2018	14/20666	0.040867	0.426056	0.400886	FtPinG0002267600.01/FtPinG0003981100.01/FtPinG0005184600.01/FtPinG0009592200.01	4
GO:0008483	transaminase activity	6/2018	27/20666	0.042521	0.430381	0.404956	FtPinG0004256000.01/FtPinG0005488900.01/FtPinG0008851500.01/FtPinG0009276300.01/FtPinG0006203600.01/FtPinG0005753100.01	6
GO:0000145	exocyst	7/2018	34/20666	0.043038	0.430381	0.404956	FtPinG0005483200.01/FtPinG0009270100.01/FtPinG0009230600.01/FtPinG0002871000.01/FtPinG0007182700.01/FtPinG0005922400.01/FtPinG0005671900.01	7
GO:0009055	electron carrier activity	24/2018	171/20666	0.044467	0.435776	0.410032	FtPinG0001338200.01/FtPinG0006745800.01/FtPinG0008116300.01/FtPinG0000988500.01/FtPinG0001643800.01/FtPinG0005651900.01/FtPinG0005980400.01/FtPinG0009697600.01/FtPinG0003008300.01/FtPinG0007027600.01/FtPinG0007992000.01/FtPinG0004975800.01/FtPinG0002791500.01/FtPinG0004034400.01/FtPinG0004164300.01/FtPinG0004485300.01/FtPinG0004643200.01/FtPinG0006338600.01/FtPinG0003433500.01/FtPinG0005385800.01…	24
GO:0010501	RNA secondary structure unwinding	5/2018	21/20666	0.047746	0.458732	0.431632	FtPinG0004611600.01/FtPinG0004611800.01/FtPinG0004396300.01/FtPinG0005220800.01/FtPinG0007591000.01	5
GO:0008299	isoprenoid biosynthetic process	6/2018	28/20666	0.049809	0.459224	0.432095	FtPinG0001333600.01/FtPinG0006097600.01/FtPinG0004965700.01/FtPinG0008275500.01/FtPinG0008408800.01/FtPinG0006537900.01	6
GO:0006098	pentose-phosphate shunt	4/2018	15/20666	0.051546	0.459224	0.432095	FtPinG0003141800.01/FtPinG0003337100.01/FtPinG0006839100.01/FtPinG0006137500.01	4
GO:0006535	cysteine biosynthetic process from serine	4/2018	15/20666	0.051546	0.459224	0.432095	FtPinG0006030500.01/FtPinG0002987200.01/FtPinG0008746700.01/FtPinG0009596000.01	4
GO:0009735	response to cytokinin	4/2018	15/20666	0.051546	0.459224	0.432095	FtPinG0001560900.01/FtPinG0004396300.01/FtPinG0003018800.01/FtPinG0009772700.01	4
GO:0005777	peroxisome	6/2018	29/20666	0.057817	0.483817	0.455235	FtPinG0001479200.01/FtPinG0003305100.01/FtPinG0004396300.01/FtPinG0009274800.01/FtPinG0005493700.01/FtPinG0005834200.01	6
GO:0006367	transcription initiation from RNA polymerase II promoter	4/2018	16/20666	0.063592	0.483817	0.455235	FtPinG0000863500.01/FtPinG0003173700.01/FtPinG0008923700.01/FtPinG0002154700.01	4
GO:0006754	ATP biosynthetic process	4/2018	16/20666	0.063592	0.483817	0.455235	FtPinG0009547700.01/FtPinG0003946200.01/FtPinG0002883800.01/FtPinG0006647800.01	4
GO:0008553	hydrogen-exporting ATPase activity, phosphorylative mechanism	4/2018	16/20666	0.063592	0.483817	0.455235	FtPinG0009547700.01/FtPinG0003946200.01/FtPinG0002883800.01/FtPinG0006647800.01	4
GO:0016307	phosphatidylinositol phosphate kinase activity	4/2018	16/20666	0.063592	0.483817	0.455235	FtPinG0008100600.01/FtPinG0002608800.01/FtPinG0004303300.01/FtPinG0008100200.01	4
GO:0030529	ribonucleoprotein complex	4/2018	16/20666	0.063592	0.483817	0.455235	FtPinG0004422400.01/FtPinG0004900200.01/FtPinG0004547000.01/FtPinG0005487800.01	4
GO:0006364	rRNA processing	7/2018	37/20666	0.063953	0.483817	0.455235	FtPinG0000478500.01/FtPinG0006222100.01/FtPinG0004547000.01/FtPinG0005953900.01/FtPinG0005954300.01/FtPinG0007012800.01/FtPinG0008728500.01	7
GO:0004017	adenylate kinase activity	3/2018	10/20666	0.066155	0.483817	0.455235	FtPinG0007498400.01/FtPinG0005804700.01/FtPinG0005834800.01	3
GO:0004471	malate dehydrogenase (decarboxylating) (NAD+) activity	3/2018	10/20666	0.066155	0.483817	0.455235	FtPinG0005304500.01/FtPinG0007242500.01/FtPinG0009100100.01	3
GO:0008312	7S RNA binding	3/2018	10/20666	0.066155	0.483817	0.455235	FtPinG0001834700.01/FtPinG0002305800.01/FtPinG0008720200.01	3
GO:0030060	L-malate dehydrogenase activity	3/2018	10/20666	0.066155	0.483817	0.455235	FtPinG0003425400.01/FtPinG0006351100.01/FtPinG0006351400.01	3
GO:0030976	thiamine pyrophosphate binding	3/2018	10/20666	0.066155	0.483817	0.455235	FtPinG0004847000.01/FtPinG0006070000.01/FtPinG0006450200.01	3
GO:0016740	transferase activity	13/2018	85/20666	0.068472	0.493401	0.464253	FtPinG0006030500.01/FtPinG0002364800.01/FtPinG0008746700.01/FtPinG0006851000.01/FtPinG0008503000.01/FtPinG0001205200.01/FtPinG0007022800.01/FtPinG0003151300.01/FtPinG0003536100.01/FtPinG0006077100.01/FtPinG0006370600.01/FtPinG0006851400.01/FtPinG0009105700.01	13
GO:0005783	endoplasmic reticulum	16/2018	112/20666	0.077884	0.511568	0.481346	FtPinG0001311800.01/FtPinG0009366500.01/FtPinG0001111200.01/FtPinG0002162800.01/FtPinG0002784000.01/FtPinG0003807900.01/FtPinG0007591800.01/FtPinG0004851700.01/FtPinG0002193700.01/FtPinG0002412200.01/FtPinG0002479100.01/FtPinG0003536100.01/FtPinG0003759700.01/FtPinG0008313700.01/FtPinG0009318100.01/FtPinG0009396100.01	16
GO:0005759	mitochondrial matrix	5/2018	24/20666	0.078357	0.511568	0.481346	FtPinG0001823200.01/FtPinG0003495600.01/FtPinG0004975800.01/FtPinG0006971000.01/FtPinG0008309600.01	5
GO:0007017	microtubule-based process	5/2018	24/20666	0.078357	0.511568	0.481346	FtPinG0007282000.01/FtPinG0006964600.01/FtPinG0009364700.01/FtPinG0006093400.01/FtPinG0008486000.01	5
GO:0016746	transferase activity, transferring acyl groups	5/2018	24/20666	0.078357	0.511568	0.481346	FtPinG0004756900.01/FtPinG0005271500.01/FtPinG0007595200.01/FtPinG0005728700.01/FtPinG0007350500.01	5
GO:0016192	vesicle-mediated transport	16/2018	113/20666	0.082903	0.511568	0.481346	FtPinG0001681100.01/FtPinG0001497700.01/FtPinG0003078600.01/FtPinG0007064100.01/FtPinG0008798200.01/FtPinG0001606700.01/FtPinG0008587700.01/FtPinG0003470300.01/FtPinG0006778600.01/FtPinG0007176000.01/FtPinG0008166800.01/FtPinG0002479100.01/FtPinG0004707200.01/FtPinG0009092600.01/FtPinG0009318100.01/FtPinG0008467000.01	16
GO:0005730	nucleolus	10/2018	63/20666	0.083587	0.511568	0.481346	FtPinG0000478500.01/FtPinG0004547000.01/FtPinG0009358800.01/FtPinG0002688200.01/FtPinG0004402000.01/FtPinG0007012800.01/FtPinG0007845400.01/FtPinG0006724200.01/FtPinG0008365200.01/FtPinG0007455000.01	10
GO:0005774	vacuolar membrane	10/2018	63/20666	0.083587	0.511568	0.481346	FtPinG0000901300.01/FtPinG0004020900.01/FtPinG0007540600.01/FtPinG0001188600.01/FtPinG0003150900.01/FtPinG0003559600.01/FtPinG0006241200.01/FtPinG0008592400.01/FtPinG0005713900.01/FtPinG0007562500.01	10
GO:0005743	mitochondrial inner membrane	9/2018	55/20666	0.083874	0.511568	0.481346	FtPinG0006317600.01/FtPinG0008592600.01/FtPinG0002412600.01/FtPinG0002265000.01/FtPinG0004034400.01/FtPinG0004053300.01/FtPinG0008997400.01/FtPinG0009488800.01/FtPinG0004136500.01	9
GO:0002161	aminoacyl-tRNA editing activity	3/2018	11/20666	0.084565	0.511568	0.481346	FtPinG0003695700.01/FtPinG0002819200.01/FtPinG0007485000.01	3
GO:0004176	ATP-dependent peptidase activity	3/2018	11/20666	0.084565	0.511568	0.481346	FtPinG0006786100.01/FtPinG0002698000.01/FtPinG0008694100.01	3
GO:0004683	calmodulin-dependent protein kinase activity	3/2018	11/20666	0.084565	0.511568	0.481346	FtPinG0000662700.01/FtPinG0004284200.01/FtPinG0004131600.01	3
GO:0009086	methionine biosynthetic process	3/2018	11/20666	0.084565	0.511568	0.481346	FtPinG0002624700.01/FtPinG0007347100.01/FtPinG0009571600.01	3
GO:0015995	chlorophyll biosynthetic process	3/2018	11/20666	0.084565	0.511568	0.481346	FtPinG0006711900.01/FtPinG0007617700.01/FtPinG0005894400.01	3
GO:0003924	GTPase activity	24/2018	184/20666	0.087567	0.521324	0.490527	FtPinG0003204000.01/FtPinG0004768500.01/FtPinG0006313300.01/FtPinG0008002800.01/FtPinG0001834700.01/FtPinG0003995400.01/FtPinG0007096000.01/FtPinG0009245000.01/FtPinG0002207400.01/FtPinG0004608500.01/FtPinG0002802000.01/FtPinG0003051800.01/FtPinG0005025900.01/FtPinG0006964600.01/FtPinG0007887100.01/FtPinG0008343500.01/FtPinG0009364700.01/FtPinG0007263400.01/FtPinG0003248300.01/FtPinG0005697200.01…	24
GO:0045454	cell redox homeostasis	21/2018	158/20666	0.090148	0.521324	0.490527	FtPinG0001272900.01/FtPinG0004115200.01/FtPinG0006183900.01/FtPinG0006218500.01/FtPinG0007148500.01/FtPinG0009342600.01/FtPinG0005651900.01/FtPinG0009697600.01/FtPinG0002162800.01/FtPinG0002784000.01/FtPinG0003008300.01/FtPinG0007992000.01/FtPinG0002134700.01/FtPinG0004862700.01/FtPinG0005614600.01/FtPinG0006338600.01/FtPinG0007445500.01/FtPinG0005385800.01/FtPinG0006809400.01/FtPinG0007306800.01…	21
GO:0001522	pseudouridine synthesis	5/2018	25/20666	0.090434	0.521324	0.490527	FtPinG0004463200.01/FtPinG0008056200.01/FtPinG0008434200.01/FtPinG0007695300.01/FtPinG0008049700.01	5
GO:0006366	transcription from RNA polymerase II promoter	5/2018	25/20666	0.090434	0.521324	0.490527	FtPinG0003173700.01/FtPinG0003059200.01/FtPinG0007773000.01/FtPinG0005714500.01/FtPinG0008501600.01	5
GO:0006541	glutamine metabolic process	4/2018	18/20666	0.091637	0.522115	0.491271	FtPinG0001720600.01/FtPinG0005632500.01/FtPinG0007140300.01/FtPinG0008306700.01	4
GO:0005768	endosome	7/2018	41/20666	0.099959	0.556588	0.523707	FtPinG0004475600.01/FtPinG0007540600.01/FtPinG0008750300.01/FtPinG0002479100.01/FtPinG0007952800.01/FtPinG0006874500.01/FtPinG0009772700.01	7
GO:0005802	trans-Golgi network	7/2018	41/20666	0.099959	0.556588	0.523707	FtPinG0004475600.01/FtPinG0007540600.01/FtPinG0008750300.01/FtPinG0002479100.01/FtPinG0007952800.01/FtPinG0006874500.01/FtPinG0009772700.01	7
GO:0004402	histone acetyltransferase activity	3/2018	12/20666	0.104872	0.564696	0.531336	FtPinG0005832200.01/FtPinG0006912700.01/FtPinG0008455000.01	3
GO:0005086	ARF guanyl-nucleotide exchange factor activity	3/2018	12/20666	0.104872	0.564696	0.531336	FtPinG0008973100.01/FtPinG0006035500.01/FtPinG0006877900.01	3
GO:0032012	regulation of ARF protein signal transduction	3/2018	12/20666	0.104872	0.564696	0.531336	FtPinG0008973100.01/FtPinG0006035500.01/FtPinG0006877900.01	3
GO:0070469	respiratory chain	4/2018	19/20666	0.107516	0.572641	0.538812	FtPinG0004377800.01/FtPinG0006317600.01/FtPinG0004164300.01/FtPinG0009488800.01	4
GO:0004722	protein serine/threonine phosphatase activity	11/2018	75/20666	0.111453	0.587227	0.552536	FtPinG0007134800.01/FtPinG0008578800.01/FtPinG0008967800.01/FtPinG0009574600.01/FtPinG0009210100.01/FtPinG0005064700.01/FtPinG0004061300.01/FtPinG0003817400.01/FtPinG0005774900.01/FtPinG0008705200.01/FtPinG0007243300.01	11
GO:0000027	ribosomal large subunit assembly	5/2018	27/20666	0.117247	0.604745	0.569019	FtPinG0007211300.01/FtPinG0008571100.01/FtPinG0003897400.01/FtPinG0007012800.01/FtPinG0007203500.01	5
GO:0004707	MAP kinase activity	5/2018	27/20666	0.117247	0.604745	0.569019	FtPinG0009311600.01/FtPinG0004152000.01/FtPinG0006454600.01/FtPinG0005315200.01/FtPinG0008104600.01	5
GO:0006520	cellular amino acid metabolic process	6/2018	35/20666	0.120897	0.617079	0.580624	FtPinG0004256000.01/FtPinG0006972300.01/FtPinG0004264900.01/FtPinG0008184600.01/FtPinG0009276300.01/FtPinG0008913800.01	6
GO:0022900	electron transport chain	4/2018	20/20666	0.124534	0.62909	0.591926	FtPinG0008116300.01/FtPinG0008592600.01/FtPinG0009488800.01/FtPinG0005732800.01	4
GO:0005509	calcium ion binding	36/2018	304/20666	0.130007	0.649106	0.61076	FtPinG0001978600.01/FtPinG0006149200.01/FtPinG0009476800.01/FtPinG0002498200.01/FtPinG0002605500.01/FtPinG0003674000.01/FtPinG0003981900.01/FtPinG0004284200.01/FtPinG0004767800.01/FtPinG0005741000.01/FtPinG0005847100.01/FtPinG0006286000.01/FtPinG0002207400.01/FtPinG0005677000.01/FtPinG0004157700.01/FtPinG0006865200.01/FtPinG0007591800.01/FtPinG0007340500.01/FtPinG0002078100.01/FtPinG0002193700.01…	36
GO:0006913	nucleocytoplasmic transport	10/2018	69/20666	0.132505	0.649106	0.61076	FtPinG0003204000.01/FtPinG0008002800.01/FtPinG0003995400.01/FtPinG0007096000.01/FtPinG0003051800.01/FtPinG0005025900.01/FtPinG0007887100.01/FtPinG0008343500.01/FtPinG0003248300.01/FtPinG0008799000.01	10
GO:0007165	signal transduction	13/2018	95/20666	0.13349	0.649106	0.61076	FtPinG0001018400.01/FtPinG0002595500.01/FtPinG0006080500.01/FtPinG0000743700.01/FtPinG0001529700.01/FtPinG0007582800.01/FtPinG0001308300.01/FtPinG0001809900.01/FtPinG0006492000.01/FtPinG0004104800.01/FtPinG0008708300.01/FtPinG0005752600.01/FtPinG0006744200.01	13
GO:0042254	ribosome biogenesis	6/2018	36/20666	0.133795	0.649106	0.61076	FtPinG0007184100.01/FtPinG0003426600.01/FtPinG0005487800.01/FtPinG0005571700.01/FtPinG0007695300.01/FtPinG0008049700.01	6
GO:0009506	plasmodesma	16/2018	122/20666	0.137317	0.659661	0.620691	FtPinG0001018400.01/FtPinG0001681100.01/FtPinG0007080000.01/FtPinG0007451900.01/FtPinG0008293300.01/FtPinG0001188600.01/FtPinG0004396300.01/FtPinG0009709200.01/FtPinG0003150900.01/FtPinG0002698000.01/FtPinG0007255200.01/FtPinG0005671900.01/FtPinG0007261700.01/FtPinG0009107800.01/FtPinG0008510700.01/FtPinG0008982700.01	16
GO:0005249	voltage-gated potassium channel activity	4/2018	21/20666	0.142602	0.675348	0.635451	FtPinG0007648100.01/FtPinG0001192800.01/FtPinG0005526000.01/FtPinG0009430400.01	4
GO:0005623	cell	20/2018	159/20666	0.143805	0.675348	0.635451	FtPinG0001272900.01/FtPinG0004115200.01/FtPinG0006183900.01/FtPinG0006218500.01/FtPinG0007148500.01/FtPinG0009342600.01/FtPinG0002913600.01/FtPinG0005651900.01/FtPinG0009572900.01/FtPinG0009697600.01/FtPinG0003008300.01/FtPinG0007992000.01/FtPinG0002134700.01/FtPinG0004862700.01/FtPinG0006338600.01/FtPinG0007445500.01/FtPinG0005385800.01/FtPinG0006809400.01/FtPinG0007306800.01/FtPinG0009708900.01	20
GO:0015991	ATP hydrolysis coupled proton transport	7/2018	45/20666	0.144935	0.675348	0.635451	FtPinG0004111500.01/FtPinG0008089300.01/FtPinG0008381400.01/FtPinG0008665900.01/FtPinG0007956700.01/FtPinG0007540100.01/FtPinG0007963600.01	7
GO:0005992	trehalose biosynthetic process	5/2018	29/20666	0.147342	0.675348	0.635451	FtPinG0006334900.01/FtPinG0007647800.01/FtPinG0008139800.01/FtPinG0001696200.01/FtPinG0007503100.01	5
GO:0005484	SNAP receptor activity	3/2018	14/20666	0.150317	0.675348	0.635451	FtPinG0008166800.01/FtPinG0007681300.01/FtPinG0008467000.01	3
GO:0006807	nitrogen compound metabolic process	3/2018	14/20666	0.150317	0.675348	0.635451	FtPinG0007370800.01/FtPinG0007740400.01/FtPinG0002466700.01	3
GO:0019013	viral nucleocapsid	3/2018	14/20666	0.150317	0.675348	0.635451	FtPinG0004422400.01/FtPinG0004900200.01/FtPinG0007695300.01	3
GO:0030001	metal ion transport	10/2018	71/20666	0.151609	0.675348	0.635451	FtPinG0001409500.01/FtPinG0003906000.01/FtPinG0004153700.01/FtPinG0005091400.01/FtPinG0005486800.01/FtPinG0007389500.01/FtPinG0009737800.01/FtPinG0005443100.01/FtPinG0004646500.01/FtPinG0008869500.01	10
GO:0016226	iron-sulfur cluster assembly	4/2018	22/20666	0.161625	0.713479	0.671329	FtPinG0000777300.01/FtPinG0004754400.01/FtPinG0008176600.01/FtPinG0008117700.01	4
GO:0016597	amino acid binding	7/2018	47/20666	0.170483	0.720963	0.678371	FtPinG0003226400.01/FtPinG0002635900.01/FtPinG0009175100.01/FtPinG0002853400.01/FtPinG0003241700.01/FtPinG0003579400.01/FtPinG0006570700.01	7
GO:0000149	SNARE binding	3/2018	15/20666	0.175009	0.720963	0.678371	FtPinG0008166800.01/FtPinG0007681300.01/FtPinG0008467000.01	3
GO:0001228	RNA polymerase II transcription regulatory region sequence-specific DNA binding transcription factor activity involved in positive regulation of transcription	3/2018	15/20666	0.175009	0.720963	0.678371	FtPinG0007773000.01/FtPinG0005714500.01/FtPinG0008501600.01	3
GO:0004743	pyruvate kinase activity	3/2018	15/20666	0.175009	0.720963	0.678371	FtPinG0002619200.01/FtPinG0003208700.01/FtPinG0008261400.01	3
GO:0016810	hydrolase activity, acting on carbon-nitrogen (but not peptide) bonds	3/2018	15/20666	0.175009	0.720963	0.678371	FtPinG0007370800.01/FtPinG0006736100.01/FtPinG0002466700.01	3
GO:0030955	potassium ion binding	3/2018	15/20666	0.175009	0.720963	0.678371	FtPinG0002619200.01/FtPinG0003208700.01/FtPinG0008261400.01	3
GO:0042787	protein ubiquitination involved in ubiquitin-dependent protein catabolic process	3/2018	15/20666	0.175009	0.720963	0.678371	FtPinG0006626400.01/FtPinG0004674300.01/FtPinG0006395200.01	3
GO:0006950	response to stress	12/2018	91/20666	0.175091	0.720963	0.678371	FtPinG0007354900.01/FtPinG0009194100.01/FtPinG0004400400.01/FtPinG0009580300.01/FtPinG0006787600.01/FtPinG0002001800.01/FtPinG0004069900.01/FtPinG0004613100.01/FtPinG0007341000.01/FtPinG0009404600.01/FtPinG0006169800.01/FtPinG0009567100.01	12
GO:0006888	ER to Golgi vesicle-mediated transport	4/2018	23/20666	0.181502	0.741135	0.697351	FtPinG0001311800.01/FtPinG0002866500.01/FtPinG0004851700.01/FtPinG0008467000.01	4
GO:0015031	protein transport	13/2018	101/20666	0.184712	0.748006	0.703816	FtPinG0001929500.01/FtPinG0001953300.01/FtPinG0007451300.01/FtPinG0001224200.01/FtPinG0005203000.01/FtPinG0005410100.01/FtPinG0002207400.01/FtPinG0008997400.01/FtPinG0005671900.01/FtPinG0008355100.01/FtPinG0006634400.01/FtPinG0008784100.01/FtPinG0007887600.01	13
GO:0009570	chloroplast stroma	10/2018	75/20666	0.193637	0.774465	0.728712	FtPinG0001524400.01/FtPinG0001560900.01/FtPinG0003226400.01/FtPinG0004089600.01/FtPinG0006986700.01/FtPinG0003241700.01/FtPinG0006570700.01/FtPinG0006620000.01/FtPinG0005122800.01/FtPinG0008117700.01	10
GO:0000786	nucleosome	11/2018	84/20666	0.194406	0.774465	0.728712	FtPinG0005744400.01/FtPinG0005843900.01/FtPinG0003163800.01/FtPinG0005517500.01/FtPinG0005538800.01/FtPinG0009278000.01/FtPinG0009612400.01/FtPinG0008430700.01/FtPinG0009214000.01/FtPinG0009219000.01/FtPinG0009219100.01	11
GO:0004427	inorganic diphosphatase activity	3/2018	16/20666	0.200721	0.779877	0.733805	FtPinG0006875800.01/FtPinG0008525900.01/FtPinG0002720100.01	3
GO:0006139	nucleobase-containing compound metabolic process	3/2018	16/20666	0.200721	0.779877	0.733805	FtPinG0002065500.01/FtPinG0002065700.01/FtPinG0002065900.01	3
GO:0031201	SNARE complex	3/2018	16/20666	0.200721	0.779877	0.733805	FtPinG0008166800.01/FtPinG0007681300.01/FtPinG0008467000.01	3
GO:0030163	protein catabolic process	4/2018	24/20666	0.202131	0.779877	0.733805	FtPinG0002315500.01/FtPinG0003507100.01/FtPinG0005253300.01/FtPinG0007080000.01	4
GO:0008375	acetylglucosaminyltransferase activity	6/2018	41/20666	0.206902	0.792046	0.745255	FtPinG0001555100.01/FtPinG0002232500.01/FtPinG0003039000.01/FtPinG0009752200.01/FtPinG0008767200.01/FtPinG0008170500.01	6
GO:0004565	beta-galactosidase activity	5/2018	33/20666	0.215741	0.806972	0.759299	FtPinG0003050200.01/FtPinG0001518100.01/FtPinG0001660100.01/FtPinG0006790900.01/FtPinG0009518700.01	5
GO:0006352	DNA-templated transcription, initiation	5/2018	33/20666	0.215741	0.806972	0.759299	FtPinG0004157400.01/FtPinG0002724600.01/FtPinG0006190500.01/FtPinG0008466800.01/FtPinG0006733000.01	5
GO:0008233	peptidase activity	5/2018	33/20666	0.215741	0.806972	0.759299	FtPinG0007080000.01/FtPinG0007712500.01/FtPinG0005944900.01/FtPinG0006752200.01/FtPinG0009059100.01	5
GO:0004004	ATP-dependent RNA helicase activity	4/2018	25/20666	0.223407	0.816937	0.768675	FtPinG0004611600.01/FtPinG0004611800.01/FtPinG0005220800.01/FtPinG0007591000.01	4
GO:0005643	nuclear pore	4/2018	25/20666	0.223407	0.816937	0.768675	FtPinG0007026500.01/FtPinG0003286800.01/FtPinG0006805200.01/FtPinG0008852500.01	4
GO:0015079	potassium ion transmembrane transporter activity	4/2018	25/20666	0.223407	0.816937	0.768675	FtPinG0003060600.01/FtPinG0009615600.01/FtPinG0008659700.01/FtPinG0009106500.01	4
GO:0005200	structural constituent of cytoskeleton	3/2018	17/20666	0.227238	0.818726	0.770359	FtPinG0006964600.01/FtPinG0009364700.01/FtPinG0008486000.01	3
GO:0022625	cytosolic large ribosomal subunit	3/2018	17/20666	0.227238	0.818726	0.770359	FtPinG0003426600.01/FtPinG0003897400.01/FtPinG0007203500.01	3
GO:0016620	oxidoreductase activity, acting on the aldehyde or oxo group of donors, NAD or NADP as acceptor	5/2018	34/20666	0.234206	0.837671	0.788185	FtPinG0009248700.01/FtPinG0006947300.01/FtPinG0005479900.01/FtPinG0006308500.01/FtPinG0006687800.01	5
GO:0006396	RNA processing	10/2018	79/20666	0.240129	0.842836	0.793045	FtPinG0004561500.01/FtPinG0006447600.01/FtPinG0008056200.01/FtPinG0008655800.01/FtPinG0001251900.01/FtPinG0004132400.01/FtPinG0009634500.01/FtPinG0008434200.01/FtPinG0008365200.01/FtPinG0007891500.01	10
GO:0004222	metalloendopeptidase activity	7/2018	52/20666	0.241719	0.842836	0.793045	FtPinG0002234400.01/FtPinG0007565500.01/FtPinG0002412600.01/FtPinG0009240800.01/FtPinG0002698000.01/FtPinG0005605400.01/FtPinG0008694100.01	7
GO:0061630	ubiquitin protein ligase activity	4/2018	26/20666	0.245225	0.842836	0.793045	FtPinG0004364300.01/FtPinG0005073300.01/FtPinG0003587100.01/FtPinG0006395200.01	4
GO:0006633	fatty acid biosynthetic process	12/2018	98/20666	0.246859	0.842836	0.793045	FtPinG0004272400.01/FtPinG0005151500.01/FtPinG0001820600.01/FtPinG0002427700.01/FtPinG0006450000.01/FtPinG0007806100.01/FtPinG0007806500.01/FtPinG0006039100.01/FtPinG0008983700.01/FtPinG0009557900.01/FtPinG0005122800.01/FtPinG0006240800.01	12
GO:0022891	substrate-specific transmembrane transporter activity	10/2018	80/20666	0.252344	0.842836	0.793045	FtPinG0006789000.01/FtPinG0008983100.01/FtPinG0001843100.01/FtPinG0002273400.01/FtPinG0005021300.01/FtPinG0006651300.01/FtPinG0006953300.01/FtPinG0008307000.01/FtPinG0006513100.01/FtPinG0006780800.01	10
GO:0005615	extracellular space	3/2018	18/20666	0.254359	0.842836	0.793045	FtPinG0004020900.01/FtPinG0007976800.01/FtPinG0001715900.01	3
GO:0046914	transition metal ion binding	3/2018	18/20666	0.254359	0.842836	0.793045	FtPinG0000683300.01/FtPinG0005091400.01/FtPinG0005486800.01	3
GO:0004332	fructose-bisphosphate aldolase activity	2/2018	10/20666	0.254792	0.842836	0.793045	FtPinG0003269200.01/FtPinG0003663300.01	2
GO:0006368	transcription elongation from RNA polymerase II promoter	2/2018	10/20666	0.254792	0.842836	0.793045	FtPinG0008455000.01/FtPinG0008909800.01	2
GO:0006606	protein import into nucleus	2/2018	10/20666	0.254792	0.842836	0.793045	FtPinG0007235200.01/FtPinG0008299700.01	2
GO:0046373	L-arabinose metabolic process	2/2018	10/20666	0.254792	0.842836	0.793045	FtPinG0003286600.01/FtPinG0005796700.01	2
GO:0006662	glycerol ether metabolic process	6/2018	44/20666	0.256291	0.842836	0.793045	FtPinG0001272900.01/FtPinG0006183900.01/FtPinG0006218500.01/FtPinG0002134700.01/FtPinG0005614600.01/FtPinG0007306800.01	6
GO:0009664	plant-type cell wall organization	5/2018	36/20666	0.272332	0.874291	0.822641	FtPinG0002998000.01/FtPinG0003849400.01/FtPinG0004104800.01/FtPinG0008436400.01/FtPinG0008658900.01	5
GO:0016301	kinase activity	12/2018	101/20666	0.280529	0.874291	0.822641	FtPinG0002619200.01/FtPinG0006245500.01/FtPinG0006804300.01/FtPinG0006840700.01/FtPinG0002008600.01/FtPinG0004555000.01/FtPinG0003208700.01/FtPinG0003993700.01/FtPinG0004430700.01/FtPinG0008261400.01/FtPinG0005184600.01/FtPinG0006211300.01	12
GO:0004709	MAP kinase kinase kinase activity	3/2018	19/20666	0.281891	0.874291	0.822641	FtPinG0006401900.01/FtPinG0008526500.01/FtPinG0009128500.01	3
GO:0005681	spliceosomal complex	3/2018	19/20666	0.281891	0.874291	0.822641	FtPinG0002009100.01/FtPinG0002844300.01/FtPinG0008846800.01	3
GO:0006002	fructose 6-phosphate metabolic process	3/2018	19/20666	0.281891	0.874291	0.822641	FtPinG0002412700.01/FtPinG0003990800.01/FtPinG0005951400.01	3
GO:0016874	ligase activity	8/2018	64/20666	0.28505	0.874291	0.822641	FtPinG0004358200.01/FtPinG0009719800.01/FtPinG0004668900.01/FtPinG0007096800.01/FtPinG0008478000.01/FtPinG0001084700.01/FtPinG0002590000.01/FtPinG0006395200.01	8
GO:0000932	cytoplasmic mRNA processing body	2/2018	11/20666	0.29262	0.874291	0.822641	FtPinG0008293300.01/FtPinG0008510700.01	2
GO:0003756	protein disulfide isomerase activity	2/2018	11/20666	0.29262	0.874291	0.822641	FtPinG0002162800.01/FtPinG0002784000.01	2
GO:0006338	chromatin remodeling	2/2018	11/20666	0.29262	0.874291	0.822641	FtPinG0005799200.01/FtPinG0007789300.01	2
GO:0006906	vesicle fusion	2/2018	11/20666	0.29262	0.874291	0.822641	FtPinG0008166800.01/FtPinG0007681300.01	2
GO:0008878	glucose-1-phosphate adenylyltransferase activity	2/2018	11/20666	0.29262	0.874291	0.822641	FtPinG0007421900.01/FtPinG0007393600.01	2
GO:0009089	lysine biosynthetic process via diaminopimelate	2/2018	11/20666	0.29262	0.874291	0.822641	FtPinG0003477100.01/FtPinG0004207300.01	2
GO:0009396	folic acid-containing compound biosynthetic process	2/2018	11/20666	0.29262	0.874291	0.822641	FtPinG0008153500.01/FtPinG0005716000.01	2
GO:0016573	histone acetylation	2/2018	11/20666	0.29262	0.874291	0.822641	FtPinG0005799200.01/FtPinG0008455000.01	2
GO:0046556	alpha-L-arabinofuranosidase activity	2/2018	11/20666	0.29262	0.874291	0.822641	FtPinG0003286600.01/FtPinG0005796700.01	2
GO:0050662	coenzyme binding	8/2018	65/20666	0.299756	0.884368	0.832122	FtPinG0000983500.01/FtPinG0002772700.01/FtPinG0005277300.01/FtPinG0002371500.01/FtPinG0008708600.01/FtPinG0008738800.01/FtPinG0005494100.01/FtPinG0007261700.01	8
GO:0005525	GTP binding	30/2018	277/20666	0.301746	0.884368	0.832122	FtPinG0003204000.01/FtPinG0004768500.01/FtPinG0006313300.01/FtPinG0008002800.01/FtPinG0001834700.01/FtPinG0003995400.01/FtPinG0005410100.01/FtPinG0007096000.01/FtPinG0009245000.01/FtPinG0002207400.01/FtPinG0004608500.01/FtPinG0004823900.01/FtPinG0005073500.01/FtPinG0002802000.01/FtPinG0003051800.01/FtPinG0005025900.01/FtPinG0006964600.01/FtPinG0007887100.01/FtPinG0008343500.01/FtPinG0009364700.01…	30
GO:0004190	aspartic-type endopeptidase activity	12/2018	103/20666	0.303721	0.884368	0.832122	FtPinG0000840500.01/FtPinG0002529400.01/FtPinG0004904400.01/FtPinG0005837700.01/FtPinG0007390300.01/FtPinG0009093000.01/FtPinG0009606300.01/FtPinG0007609100.01/FtPinG0004269600.01/FtPinG0008606100.01/FtPinG0008578300.01/FtPinG0006507900.01	12
GO:0006749	glutathione metabolic process	3/2018	20/20666	0.30966	0.884368	0.832122	FtPinG0008531400.01/FtPinG0005708000.01/FtPinG0005881700.01	3
GO:0008138	protein tyrosine/serine/threonine phosphatase activity	3/2018	20/20666	0.30966	0.884368	0.832122	FtPinG0003880300.01/FtPinG0009489400.01/FtPinG0006940600.01	3
GO:0044212	transcription regulatory region DNA binding	3/2018	20/20666	0.30966	0.884368	0.832122	FtPinG0001746600.01/FtPinG0002571600.01/FtPinG0006724200.01	3
GO:0050660	flavin adenine dinucleotide binding	16/2018	142/20666	0.311086	0.884368	0.832122	FtPinG0004847000.01/FtPinG0000988500.01/FtPinG0001479200.01/FtPinG0002483700.01/FtPinG0003305100.01/FtPinG0005980400.01/FtPinG0007740400.01/FtPinG0008592600.01/FtPinG0004677900.01/FtPinG0004975800.01/FtPinG0004862700.01/FtPinG0007445500.01/FtPinG0006352600.01/FtPinG0006884900.01/FtPinG0006809400.01/FtPinG0009334000.01	16
GO:0005773	vacuole	5/2018	38/20666	0.311631	0.884368	0.832122	FtPinG0001018400.01/FtPinG0007028700.01/FtPinG0005220800.01/FtPinG0007255200.01/FtPinG0007963600.01	5
GO:0016853	isomerase activity	4/2018	29/20666	0.312916	0.884368	0.832122	FtPinG0005830400.01/FtPinG0003141800.01/FtPinG0006871800.01/FtPinG0006670100.01	4
GO:0016020	membrane	29/2018	270/20666	0.321982	0.884368	0.832122	FtPinG0001338200.01/FtPinG0001560900.01/FtPinG0003204000.01/FtPinG0008002800.01/FtPinG0000806000.01/FtPinG0000882400.01/FtPinG0002234400.01/FtPinG0003995400.01/FtPinG0007080000.01/FtPinG0007096000.01/FtPinG0001050700.01/FtPinG0005949700.01/FtPinG0003051800.01/FtPinG0003849400.01/FtPinG0005025900.01/FtPinG0007887100.01/FtPinG0008343500.01/FtPinG0003060600.01/FtPinG0007670700.01/FtPinG0002088800.01…	29
GO:0004540	ribonuclease activity	2/2018	12/20666	0.330169	0.884368	0.832122	FtPinG0007088000.01/FtPinG0007198800.01	2
GO:0004747	ribokinase activity	2/2018	12/20666	0.330169	0.884368	0.832122	FtPinG0004513700.01/FtPinG0009372700.01	2
GO:0006014	D-ribose metabolic process	2/2018	12/20666	0.330169	0.884368	0.832122	FtPinG0004513700.01/FtPinG0009372700.01	2
GO:0006122	mitochondrial electron transport, ubiquinol to cytochrome c	2/2018	12/20666	0.330169	0.884368	0.832122	FtPinG0002125100.01/FtPinG0004793100.01	2
GO:0006465	signal peptide processing	2/2018	12/20666	0.330169	0.884368	0.832122	FtPinG0007712500.01/FtPinG0006752200.01	2
GO:0006694	steroid biosynthetic process	2/2018	12/20666	0.330169	0.884368	0.832122	FtPinG0004455500.01/FtPinG0009009700.01	2
GO:0009534	chloroplast thylakoid	2/2018	12/20666	0.330169	0.884368	0.832122	FtPinG0000955800.01/FtPinG0006986700.01	2
GO:0015385	sodium:proton antiporter activity	2/2018	12/20666	0.330169	0.884368	0.832122	FtPinG0005985100.01/FtPinG0006241200.01	2
GO:0016567	protein ubiquitination	5/2018	39/20666	0.331565	0.884368	0.832122	FtPinG0004364300.01/FtPinG0003367600.01/FtPinG0003587100.01/FtPinG0006764400.01/FtPinG0008281800.01	5
GO:0003950	NAD+ ADP-ribosyltransferase activity	4/2018	30/20666	0.335903	0.884368	0.832122	FtPinG0000896000.01/FtPinG0004420600.01/FtPinG0004273200.01/FtPinG0006052900.01	4
GO:0006006	glucose metabolic process	3/2018	21/20666	0.337504	0.884368	0.832122	FtPinG0003337100.01/FtPinG0005479900.01/FtPinG0006308500.01	3
GO:0016592	mediator complex	3/2018	21/20666	0.337504	0.884368	0.832122	FtPinG0004695000.01/FtPinG0008511300.01/FtPinG0006841400.01	3
GO:0045944	positive regulation of transcription from RNA polymerase II promoter	3/2018	21/20666	0.337504	0.884368	0.832122	FtPinG0007773000.01/FtPinG0005714500.01/FtPinG0008501600.01	3
GO:0009941	chloroplast envelope	6/2018	49/20666	0.344122	0.896913	0.843927	FtPinG0001524400.01/FtPinG0001560900.01/FtPinG0004089600.01/FtPinG0006986700.01/FtPinG0002698000.01/FtPinG0008694100.01	6
GO:0008234	cysteine-type peptidase activity	5/2018	40/20666	0.35161	0.906784	0.853215	FtPinG0007957000.01/FtPinG0005203000.01/FtPinG0007744500.01/FtPinG0006547400.01/FtPinG0005410400.01	5
GO:0009793	embryo development ending in seed dormancy	5/2018	40/20666	0.35161	0.906784	0.853215	FtPinG0004865100.01/FtPinG0005012300.01/FtPinG0005121900.01/FtPinG0006724200.01/FtPinG0005122800.01	5
GO:0042742	defense response to bacterium	4/2018	31/20666	0.358951	0.916073	0.861955	FtPinG0002216300.01/FtPinG0008293300.01/FtPinG0002360400.01/FtPinG0008510700.01	4
GO:0043161	proteasome-mediated ubiquitin-dependent protein catabolic process	4/2018	31/20666	0.358951	0.916073	0.861955	FtPinG0005264900.01/FtPinG0004364300.01/FtPinG0003587100.01/FtPinG0006395200.01	4
GO:0009982	pseudouridine synthase activity	3/2018	22/20666	0.365274	0.917835	0.863613	FtPinG0004463200.01/FtPinG0008056200.01/FtPinG0008434200.01	3
GO:0000502	proteasome complex	2/2018	13/20666	0.367134	0.917835	0.863613	FtPinG0003507100.01/FtPinG0007080000.01	2
GO:0006012	galactose metabolic process	2/2018	13/20666	0.367134	0.917835	0.863613	FtPinG0006394700.01/FtPinG0004985000.01	2
GO:0030687	preribosome, large subunit precursor	2/2018	13/20666	0.367134	0.917835	0.863613	FtPinG0003426600.01/FtPinG0007012800.01	2
GO:0007264	small GTPase mediated signal transduction	13/2018	120/20666	0.389864	0.963914	0.90697	FtPinG0003204000.01/FtPinG0008002800.01/FtPinG0003995400.01/FtPinG0005410100.01/FtPinG0007096000.01/FtPinG0002207400.01/FtPinG0005073500.01/FtPinG0003051800.01/FtPinG0005025900.01/FtPinG0007887100.01/FtPinG0008343500.01/FtPinG0003248300.01/FtPinG0008799000.01	13
GO:0009734	auxin-activated signaling pathway	10/2018	91/20666	0.396601	0.963914	0.90697	FtPinG0005737100.01/FtPinG0005737300.01/FtPinG0007581100.01/FtPinG0002984800.01/FtPinG0007273100.01/FtPinG0007414000.01/FtPinG0005201700.01/FtPinG0007592600.01/FtPinG0007581000.01/FtPinG0009506900.01	10
GO:0000049	tRNA binding	2/2018	14/20666	0.40327	0.963914	0.90697	FtPinG0001203800.01/FtPinG0003592400.01	2
GO:0001104	RNA polymerase II transcription cofactor activity	2/2018	14/20666	0.40327	0.963914	0.90697	FtPinG0004695000.01/FtPinG0008511300.01	2
GO:0005216	ion channel activity	2/2018	14/20666	0.40327	0.963914	0.90697	FtPinG0006595000.01/FtPinG0005864700.01	2
GO:0006631	fatty acid metabolic process	2/2018	14/20666	0.40327	0.963914	0.90697	FtPinG0007596600.01/FtPinG0009274800.01	2
GO:0006885	regulation of pH	2/2018	14/20666	0.40327	0.963914	0.90697	FtPinG0005985100.01/FtPinG0006241200.01	2
GO:0031047	gene silencing by RNA	2/2018	14/20666	0.40327	0.963914	0.90697	FtPinG0007383300.01/FtPinG0007052400.01	2
GO:0046916	cellular transition metal ion homeostasis	2/2018	14/20666	0.40327	0.963914	0.90697	FtPinG0005091400.01/FtPinG0005486800.01	2
GO:0004386	helicase activity	9/2018	82/20666	0.408356	0.971331	0.913949	FtPinG0008508000.01/FtPinG0004900200.01/FtPinG0008293300.01/FtPinG0007187000.01/FtPinG0006453800.01/FtPinG0006113000.01/FtPinG0008414800.01/FtPinG0008510700.01/FtPinG0009009200.01	9
GO:0006629	lipid metabolic process	11/2018	102/20666	0.411553	0.974208	0.916656	FtPinG0005173300.01/FtPinG0001637100.01/FtPinG0005903100.01/FtPinG0009377500.01/FtPinG0001444700.01/FtPinG0005752800.01/FtPinG0007670700.01/FtPinG0004976900.01/FtPinG0009775900.01/FtPinG0008341400.01/FtPinG0008982700.01	11
GO:0009658	chloroplast organization	3/2018	24/20666	0.420084	0.98962	0.931157	FtPinG0006733000.01/FtPinG0009592200.01/FtPinG0008117700.01	3
GO:0008565	protein transporter activity	5/2018	44/20666	0.431794	1	0.940924	FtPinG0001606700.01/FtPinG0006805200.01/FtPinG0004851700.01/FtPinG0009092600.01/FtPinG0007690500.01	5
GO:0005667	transcription factor complex	2/2018	15/20666	0.438387	1	0.940924	FtPinG0002465900.01/FtPinG0005714500.01	2
GO:0008324	cation transmembrane transporter activity	2/2018	15/20666	0.438387	1	0.940924	FtPinG0000993800.01/FtPinG0004200900.01	2
GO:0016616	oxidoreductase activity, acting on the CH-OH group of donors, NAD or NADP as acceptor	2/2018	15/20666	0.438387	1	0.940924	FtPinG0001992600.01/FtPinG0004992700.01	2
GO:0035091	phosphatidylinositol binding	2/2018	15/20666	0.438387	1	0.940924	FtPinG0002105000.01/FtPinG0005052200.01	2
GO:0046620	regulation of organ growth	2/2018	15/20666	0.438387	1	0.940924	FtPinG0009165400.01/FtPinG0009167300.01	2
GO:0004725	protein tyrosine phosphatase activity	3/2018	25/20666	0.446903	1	0.940924	FtPinG0003880300.01/FtPinG0007048500.01/FtPinG0006940600.01	3
GO:0006979	response to oxidative stress	14/2018	135/20666	0.448006	1	0.940924	FtPinG0006261000.01/FtPinG0006745800.01/FtPinG0004225000.01/FtPinG0007106200.01/FtPinG0001108200.01/FtPinG0002663500.01/FtPinG0009337900.01/FtPinG0003447800.01/FtPinG0004893900.01/FtPinG0003988400.01/FtPinG0008141200.01/FtPinG0007641900.01/FtPinG0006687200.01/FtPinG0007739700.01	14
GO:0004672	protein kinase activity	44/2018	439/20666	0.450885	1	0.940924	FtPinG0002413800.01/FtPinG0003584300.01/FtPinG0006609800.01/FtPinG0006686300.01/FtPinG0008268400.01/FtPinG0000999200.01/FtPinG0001023100.01/FtPinG0001367300.01/FtPinG0005199900.01/FtPinG0006401900.01/FtPinG0006721300.01/FtPinG0007079300.01/FtPinG0007088000.01/FtPinG0007582000.01/FtPinG0008440600.01/FtPinG0008906500.01/FtPinG0001359300.01/FtPinG0005199700.01/FtPinG0009257900.01/FtPinG0001461400.01…	44
GO:0003682	chromatin binding	6/2018	55/20666	0.452096	1	0.940924	FtPinG0007353200.01/FtPinG0001249400.01/FtPinG0005241100.01/FtPinG0005799200.01/FtPinG0005714500.01/FtPinG0008808400.01	6
GO:0015035	protein disulfide oxidoreductase activity	12/2018	116/20666	0.46176	1	0.940924	FtPinG0001272900.01/FtPinG0006183900.01/FtPinG0006218500.01/FtPinG0005651900.01/FtPinG0009697600.01/FtPinG0003008300.01/FtPinG0007992000.01/FtPinG0002134700.01/FtPinG0005614600.01/FtPinG0006338600.01/FtPinG0005385800.01/FtPinG0007306800.01	12
GO:0003729	mRNA binding	2/2018	16/20666	0.47234	1	0.940924	FtPinG0004396300.01/FtPinG0008365200.01	2
GO:0004177	aminopeptidase activity	2/2018	16/20666	0.47234	1	0.940924	FtPinG0009711300.01/FtPinG0008354600.01	2
GO:0005978	glycogen biosynthetic process	2/2018	16/20666	0.47234	1	0.940924	FtPinG0007421900.01/FtPinG0007393600.01	2
GO:0008237	metallopeptidase activity	2/2018	16/20666	0.47234	1	0.940924	FtPinG0002698000.01/FtPinG0008694100.01	2
GO:0012505	endomembrane system	2/2018	16/20666	0.47234	1	0.940924	FtPinG0001359900.01/FtPinG0007681300.01	2
GO:0016570	histone modification	2/2018	16/20666	0.47234	1	0.940924	FtPinG0002724600.01/FtPinG0006190500.01	2
GO:0016836	hydro-lyase activity	2/2018	16/20666	0.47234	1	0.940924	FtPinG0007103900.01/FtPinG0007806500.01	2
GO:0030042	actin filament depolymerization	2/2018	16/20666	0.47234	1	0.940924	FtPinG0001713200.01/FtPinG0004859000.01	2
GO:0009408	response to heat	3/2018	26/20666	0.473209	1	0.940924	FtPinG0009486000.01/FtPinG0002923000.01/FtPinG0007170600.01	3
GO:0046933	proton-transporting ATP synthase activity, rotational mechanism	3/2018	26/20666	0.473209	1	0.940924	FtPinG0005970200.01/FtPinG0008089300.01/FtPinG0008381400.01	3
GO:0061025	membrane fusion	3/2018	26/20666	0.473209	1	0.940924	FtPinG0001497700.01/FtPinG0004851700.01/FtPinG0008467000.01	3
GO:0019706	protein-cysteine S-palmitoyltransferase activity	3/2018	27/20666	0.498925	1	0.940924	FtPinG0001111300.01/FtPinG0009212400.01/FtPinG0006874500.01	3
GO:0004842	ubiquitin-protein transferase activity	16/2018	160/20666	0.498988	1	0.940924	FtPinG0007242400.01/FtPinG0005555800.01/FtPinG0009361000.01/FtPinG0009308300.01/FtPinG0001704800.01/FtPinG0001704900.01/FtPinG0001780800.01/FtPinG0002147400.01/FtPinG0003367600.01/FtPinG0005012300.01/FtPinG0007598900.01/FtPinG0008434900.01/FtPinG0002590000.01/FtPinG0005751400.01/FtPinG0006441600.01/FtPinG0009518200.01	16
GO:0000159	protein phosphatase type 2A complex	2/2018	17/20666	0.50502	1	0.940924	FtPinG0002233400.01/FtPinG0001308300.01	2
GO:0009908	flower development	2/2018	17/20666	0.50502	1	0.940924	FtPinG0009358800.01/FtPinG0009592200.01	2
GO:0016773	phosphotransferase activity, alcohol group as acceptor	4/2018	38/20666	0.515804	1	0.940924	FtPinG0006245500.01/FtPinG0002589700.01/FtPinG0004555000.01/FtPinG0007867100.01	4
GO:0003872	6-phosphofructokinase activity	2/2018	18/20666	0.536352	1	0.940924	FtPinG0002412700.01/FtPinG0005951400.01	2
GO:0005544	calcium-dependent phospholipid binding	2/2018	18/20666	0.536352	1	0.940924	FtPinG0007153100.01/FtPinG0005976600.01	2
GO:0008601	protein phosphatase type 2A regulator activity	2/2018	18/20666	0.536352	1	0.940924	FtPinG0002233400.01/FtPinG0001308300.01	2
GO:0009555	pollen development	2/2018	18/20666	0.536352	1	0.940924	FtPinG0004865100.01/FtPinG0002688200.01	2
GO:0015629	actin cytoskeleton	2/2018	18/20666	0.536352	1	0.940924	FtPinG0001713200.01/FtPinG0004859000.01	2
GO:0031418	L-ascorbic acid binding	2/2018	18/20666	0.536352	1	0.940924	FtPinG0004722600.01/FtPinG0008774100.01	2
GO:0032040	small-subunit processome	2/2018	18/20666	0.536352	1	0.940924	FtPinG0000478500.01/FtPinG0007845400.01	2
GO:0048364	root development	2/2018	18/20666	0.536352	1	0.940924	FtPinG0003981100.01/FtPinG0009772700.01	2
GO:0016760	cellulose synthase (UDP-forming) activity	4/2018	39/20666	0.53686	1	0.940924	FtPinG0008283700.01/FtPinG0002655200.01/FtPinG0005629800.01/FtPinG0006888800.01	4
GO:0016757	transferase activity, transferring glycosyl groups	7/2018	71/20666	0.547742	1	0.940924	FtPinG0001930100.01/FtPinG0004810800.01/FtPinG0007311300.01/FtPinG0003982600.01/FtPinG0007461700.01/FtPinG0009404900.01/FtPinG0005606600.01	7
GO:0009651	response to salt stress	3/2018	29/20666	0.548341	1	0.940924	FtPinG0001111200.01/FtPinG0002360400.01/FtPinG0006241200.01	3
GO:0009737	response to abscisic acid	3/2018	29/20666	0.548341	1	0.940924	FtPinG0007106200.01/FtPinG0001188600.01/FtPinG0008416400.01	3
GO:0016762	xyloglucan:xyloglucosyl transferase activity	4/2018	40/20666	0.557444	1	0.940924	FtPinG0001171400.01/FtPinG0004569700.01/FtPinG0009754700.01/FtPinG0009798600.01	4
GO:0051539	4 iron, 4 sulfur cluster binding	4/2018	40/20666	0.557444	1	0.940924	FtPinG0002364800.01/FtPinG0004128000.01/FtPinG0004754400.01/FtPinG0004034400.01	4
GO:0008757	S-adenosylmethionine-dependent methyltransferase activity	2/2018	19/20666	0.566289	1	0.940924	FtPinG0007540600.01/FtPinG0003708600.01	2
GO:0046961	proton-transporting ATPase activity, rotational mechanism	3/2018	30/20666	0.571945	1	0.940924	FtPinG0004111500.01/FtPinG0005970200.01/FtPinG0008665900.01	3
GO:0010411	xyloglucan metabolic process	4/2018	41/20666	0.577523	1	0.940924	FtPinG0001171400.01/FtPinG0004569700.01/FtPinG0009754700.01/FtPinG0009798600.01	4
GO:0000287	magnesium ion binding	16/2018	168/20666	0.58043	1	0.940924	FtPinG0002619200.01/FtPinG0004847000.01/FtPinG0004983400.01/FtPinG0005517700.01/FtPinG0008569400.01/FtPinG0008630800.01/FtPinG0004661600.01/FtPinG0006070000.01/FtPinG0001562600.01/FtPinG0003208700.01/FtPinG0008469800.01/FtPinG0002720100.01/FtPinG0003656100.01/FtPinG0006013000.01/FtPinG0008261400.01/FtPinG0007179000.01	16
GO:0030244	cellulose biosynthetic process	5/2018	52/20666	0.582875	1	0.940924	FtPinG0004500200.01/FtPinG0008283700.01/FtPinG0002655200.01/FtPinG0005629800.01/FtPinG0006888800.01	5
GO:0005507	copper ion binding	8/2018	84/20666	0.583702	1	0.940924	FtPinG0005980400.01/FtPinG0009737800.01/FtPinG0001084700.01/FtPinG0008097700.01/FtPinG0002688200.01/FtPinG0006708000.01/FtPinG0006708200.01/FtPinG0008390000.01	8
GO:0006289	nucleotide-excision repair	2/2018	20/20666	0.594803	1	0.940924	FtPinG0005264900.01/FtPinG0009147000.01	2
GO:0016485	protein processing	2/2018	20/20666	0.594803	1	0.940924	FtPinG0006786100.01/FtPinG0008379500.01	2
GO:0006334	nucleosome assembly	4/2018	42/20666	0.597072	1	0.940924	FtPinG0005744400.01/FtPinG0003163800.01/FtPinG0005517500.01/FtPinG0009214000.01	4
GO:0042546	cell wall biogenesis	4/2018	42/20666	0.597072	1	0.940924	FtPinG0001171400.01/FtPinG0004569700.01/FtPinG0009754700.01/FtPinG0009798600.01	4
GO:0005198	structural molecule activity	3/2018	32/20666	0.616778	1	0.940924	FtPinG0000777300.01/FtPinG0008176600.01/FtPinG0006778600.01	3
GO:0016779	nucleotidyltransferase activity	3/2018	32/20666	0.616778	1	0.940924	FtPinG0007201200.01/FtPinG0007263400.01/FtPinG0008901000.01	3
GO:0019252	starch biosynthetic process	2/2018	21/20666	0.621888	1	0.940924	FtPinG0007421900.01/FtPinG0007393600.01	2
GO:0045489	pectin biosynthetic process	2/2018	21/20666	0.621888	1	0.940924	FtPinG0008945100.01/FtPinG0006302300.01	2
GO:0047262	polygalacturonate 4-alpha-galacturonosyltransferase activity	2/2018	21/20666	0.621888	1	0.940924	FtPinG0008945100.01/FtPinG0006302300.01	2
GO:0009611	response to wounding	3/2018	33/20666	0.637965	1	0.940924	FtPinG0008293300.01/FtPinG0008882900.01/FtPinG0008510700.01	3
GO:0000175	3'-5'-exoribonuclease activity	1/2018	10/20666	0.642187	1	0.940924	FtPinG0006222100.01	1
GO:0004014	adenosylmethionine decarboxylase activity	1/2018	10/20666	0.642187	1	0.940924	FtPinG0006842600.01	1
GO:0004556	alpha-amylase activity	1/2018	10/20666	0.642187	1	0.940924	FtPinG0005847100.01	1
GO:0004618	phosphoglycerate kinase activity	1/2018	10/20666	0.642187	1	0.940924	FtPinG0002245700.01	1
GO:0004713	protein tyrosine kinase activity	1/2018	10/20666	0.642187	1	0.940924	FtPinG0008208800.01	1
GO:0006597	spermine biosynthetic process	1/2018	10/20666	0.642187	1	0.940924	FtPinG0006842600.01	1
GO:0008654	phospholipid biosynthetic process	1/2018	10/20666	0.642187	1	0.940924	FtPinG0006842800.01	1
GO:0016157	sucrose synthase activity	1/2018	10/20666	0.642187	1	0.940924	FtPinG0008230700.01	1
GO:0016627	oxidoreductase activity, acting on the CH-CH group of donors	1/2018	10/20666	0.642187	1	0.940924	FtPinG0001558800.01	1
GO:0016831	carboxy-lyase activity	1/2018	10/20666	0.642187	1	0.940924	FtPinG0008189000.01	1
GO:0023014	signal transduction by protein phosphorylation	1/2018	10/20666	0.642187	1	0.940924	FtPinG0002788300.01	1
GO:0030117	membrane coat	1/2018	10/20666	0.642187	1	0.940924	FtPinG0001606700.01	1
GO:0030126	COPI vesicle coat	1/2018	10/20666	0.642187	1	0.940924	FtPinG0006778600.01	1
GO:0031011	Ino80 complex	1/2018	10/20666	0.642187	1	0.940924	FtPinG0007789300.01	1
GO:0031225	anchored component of membrane	1/2018	10/20666	0.642187	1	0.940924	FtPinG0007535900.01	1
GO:0032957	inositol trisphosphate metabolic process	1/2018	10/20666	0.642187	1	0.940924	FtPinG0008630800.01	1
GO:0033926	glycopeptide alpha-N-acetylgalactosaminidase activity	1/2018	10/20666	0.642187	1	0.940924	FtPinG0001945500.01	1
GO:0034219	carbohydrate transmembrane transport	1/2018	10/20666	0.642187	1	0.940924	FtPinG0003466900.01	1
GO:0048193	Golgi vesicle transport	1/2018	10/20666	0.642187	1	0.940924	FtPinG0006218700.01	1
GO:0008026	ATP-dependent helicase activity	2/2018	22/20666	0.647549	1	0.940924	FtPinG0002892500.01/FtPinG0009240200.01	2
GO:0009926	auxin polar transport	2/2018	22/20666	0.647549	1	0.940924	FtPinG0009165400.01/FtPinG0009167300.01	2
GO:0015992	proton transport	2/2018	22/20666	0.647549	1	0.940924	FtPinG0006875800.01/FtPinG0008525900.01	2
GO:0043022	ribosome binding	2/2018	22/20666	0.647549	1	0.940924	FtPinG0004683000.01/FtPinG0008728500.01	2
GO:0005886	plasma membrane	36/2018	388/20666	0.653001	1	0.940924	FtPinG0001324000.01/FtPinG0002646300.01/FtPinG0000814900.01/FtPinG0001311800.01/FtPinG0001658200.01/FtPinG0002901600.01/FtPinG0004284200.01/FtPinG0005239100.01/FtPinG0007110800.01/FtPinG0008293300.01/FtPinG0009776500.01/FtPinG0001932600.01/FtPinG0008581000.01/FtPinG0003149400.01/FtPinG0003990800.01/FtPinG0008589100.01/FtPinG0004393700.01/FtPinG0009709200.01/FtPinG0003559600.01/FtPinG0008659700.01…	36
GO:0000139	Golgi membrane	4/2018	46/20666	0.669593	1	0.940924	FtPinG0002866500.01/FtPinG0004851700.01/FtPinG0008945100.01/FtPinG0006302300.01	4
GO:0006857	oligopeptide transport	2/2018	23/20666	0.671807	1	0.940924	FtPinG0006021800.01/FtPinG0006275900.01	2
GO:0005618	cell wall	15/2018	167/20666	0.672009	1	0.940924	FtPinG0001171400.01/FtPinG0007127500.01/FtPinG0000882400.01/FtPinG0004569700.01/FtPinG0007080000.01/FtPinG0002998000.01/FtPinG0003849400.01/FtPinG0005022700.01/FtPinG0009754700.01/FtPinG0005249200.01/FtPinG0008436400.01/FtPinG0008658900.01/FtPinG0009798600.01/FtPinG0007023700.01/FtPinG0008799000.01	15
GO:0004702	receptor signaling protein serine/threonine kinase activity	1/2018	11/20666	0.677144	1	0.940924	FtPinG0002788300.01	1
GO:0005819	spindle	1/2018	11/20666	0.677144	1	0.940924	FtPinG0007676300.01	1
GO:0005985	sucrose metabolic process	1/2018	11/20666	0.677144	1	0.940924	FtPinG0008230700.01	1
GO:0009416	response to light stimulus	1/2018	11/20666	0.677144	1	0.940924	FtPinG0003531700.01	1
GO:0009706	chloroplast inner membrane	1/2018	11/20666	0.677144	1	0.940924	FtPinG0000955800.01	1
GO:0010150	leaf senescence	1/2018	11/20666	0.677144	1	0.940924	FtPinG0002315500.01	1
GO:0016820	hydrolase activity, acting on acid anhydrides, catalyzing transmembrane movement of substances	1/2018	11/20666	0.677144	1	0.940924	FtPinG0007540100.01	1
GO:0017089	glycolipid transporter activity	1/2018	11/20666	0.677144	1	0.940924	FtPinG0002833000.01	1
GO:0019829	cation-transporting ATPase activity	1/2018	11/20666	0.677144	1	0.940924	FtPinG0009737800.01	1
GO:0019887	protein kinase regulator activity	1/2018	11/20666	0.677144	1	0.940924	FtPinG0003993700.01	1
GO:0034220	ion transmembrane transport	1/2018	11/20666	0.677144	1	0.940924	FtPinG0007255200.01	1
GO:0048366	leaf development	1/2018	11/20666	0.677144	1	0.940924	FtPinG0004393700.01	1
GO:0048573	photoperiodism, flowering	1/2018	11/20666	0.677144	1	0.940924	FtPinG0008501600.01	1
GO:0051861	glycolipid binding	1/2018	11/20666	0.677144	1	0.940924	FtPinG0002833000.01	1
GO:0009507	chloroplast	25/2018	275/20666	0.677367	1	0.940924	FtPinG0000734300.01/FtPinG0000816200.01/FtPinG0001128500.01/FtPinG0001197400.01/FtPinG0002148200.01/FtPinG0003959100.01/FtPinG0004865100.01/FtPinG0006711900.01/FtPinG0006745800.01/FtPinG0007421900.01/FtPinG0007601300.01/FtPinG0008982400.01/FtPinG0005239100.01/FtPinG0005691900.01/FtPinG0005830400.01/FtPinG0004396300.01/FtPinG0005716000.01/FtPinG0002688200.01/FtPinG0008416400.01/FtPinG0006733000.01…	25
GO:0003712	transcription cofactor activity	2/2018	24/20666	0.694691	1	0.940924	FtPinG0005832200.01/FtPinG0007441300.01	2
GO:0051603	proteolysis involved in cellular protein catabolic process	2/2018	24/20666	0.694691	1	0.940924	FtPinG0007976800.01/FtPinG0001715900.01	2
GO:0008643	carbohydrate transport	4/2018	48/20666	0.702297	1	0.940924	FtPinG0001658200.01/FtPinG0006651300.01/FtPinG0009672300.01/FtPinG0003149400.01	4
GO:0005215	transporter activity	17/2018	193/20666	0.708655	1	0.940924	FtPinG0000463700.01/FtPinG0004281000.01/FtPinG0007501100.01/FtPinG0009280600.01/FtPinG0006021800.01/FtPinG0004531000.01/FtPinG0006275900.01/FtPinG0006413300.01/FtPinG0002382300.01/FtPinG0004053300.01/FtPinG0003022600.01/FtPinG0003466900.01/FtPinG0004150100.01/FtPinG0007322000.01/FtPinG0009223600.01/FtPinG0009506300.01/FtPinG0009190200.01	17
GO:0005747	mitochondrial respiratory chain complex I	1/2018	12/20666	0.708687	1	0.940924	FtPinG0006745800.01	1
GO:0005871	kinesin complex	1/2018	12/20666	0.708687	1	0.940924	FtPinG0007286700.01	1
GO:0007010	cytoskeleton organization	1/2018	12/20666	0.708687	1	0.940924	FtPinG0008940200.01	1
GO:0010215	cellulose microfibril organization	1/2018	12/20666	0.708687	1	0.940924	FtPinG0007535900.01	1
GO:0017004	cytochrome complex assembly	1/2018	12/20666	0.708687	1	0.940924	FtPinG0009159400.01	1
GO:0031408	oxylipin biosynthetic process	1/2018	12/20666	0.708687	1	0.940924	FtPinG0006513900.01	1
GO:0042128	nitrate assimilation	1/2018	12/20666	0.708687	1	0.940924	FtPinG0008606100.01	1
GO:0046777	protein autophosphorylation	1/2018	12/20666	0.708687	1	0.940924	FtPinG0004284200.01	1
GO:0000226	microtubule cytoskeleton organization	2/2018	25/20666	0.716238	1	0.940924	FtPinG0007676300.01/FtPinG0009345300.01	2
GO:0004568	chitinase activity	2/2018	25/20666	0.716238	1	0.940924	FtPinG0000828100.01/FtPinG0006446100.01	2
GO:0006032	chitin catabolic process	2/2018	25/20666	0.716238	1	0.940924	FtPinG0000828100.01/FtPinG0006446100.01	2
GO:0051301	cell division	2/2018	25/20666	0.716238	1	0.940924	FtPinG0007455000.01/FtPinG0006335600.01	2
GO:0008171	O-methyltransferase activity	3/2018	38/20666	0.731358	1	0.940924	FtPinG0003408500.01/FtPinG0006420000.01/FtPinG0003708600.01	3
GO:0016614	oxidoreductase activity, acting on CH-OH group of donors	4/2018	50/20666	0.732594	1	0.940924	FtPinG0000988500.01/FtPinG0004677900.01/FtPinG0006884900.01/FtPinG0009334000.01	4
GO:0030145	manganese ion binding	5/2018	62/20666	0.736389	1	0.940924	FtPinG0003987700.01/FtPinG0007749400.01/FtPinG0009711300.01/FtPinG0005677700.01/FtPinG0008354600.01	5
GO:0016702	oxidoreductase activity, acting on single donors with incorporation of molecular oxygen, incorporation of two atoms of oxygen	2/2018	26/20666	0.73649	1	0.940924	FtPinG0001222600.01/FtPinG0006513900.01	2
GO:0042773	ATP synthesis coupled electron transport	2/2018	26/20666	0.73649	1	0.940924	FtPinG0001338200.01/FtPinG0006745800.01	2
GO:0000105	histidine biosynthetic process	1/2018	13/20666	0.73715	1	0.940924	FtPinG0004983400.01	1
GO:0000977	RNA polymerase II regulatory region sequence-specific DNA binding	1/2018	13/20666	0.73715	1	0.940924	FtPinG0005714500.01	1
GO:0003713	transcription coactivator activity	1/2018	13/20666	0.73715	1	0.940924	FtPinG0005799200.01	1
GO:0004089	carbonate dehydratase activity	1/2018	13/20666	0.73715	1	0.940924	FtPinG0007413200.01	1
GO:0005856	cytoskeleton	1/2018	13/20666	0.73715	1	0.940924	FtPinG0008342700.01	1
GO:0008094	DNA-dependent ATPase activity	1/2018	13/20666	0.73715	1	0.940924	FtPinG0004093100.01	1
GO:0008295	spermidine biosynthetic process	1/2018	13/20666	0.73715	1	0.940924	FtPinG0006842600.01	1
GO:0009845	seed germination	1/2018	13/20666	0.73715	1	0.940924	FtPinG0005714500.01	1
GO:0009909	regulation of flower development	1/2018	13/20666	0.73715	1	0.940924	FtPinG0003531700.01	1
GO:0030151	molybdenum ion binding	1/2018	13/20666	0.73715	1	0.940924	FtPinG0008606100.01	1
GO:0033179	proton-transporting V-type ATPase, V0 domain	1/2018	13/20666	0.73715	1	0.940924	FtPinG0007963600.01	1
GO:0071555	cell wall organization	13/2018	153/20666	0.741035	1	0.940924	FtPinG0001171400.01/FtPinG0004569700.01/FtPinG0004750100.01/FtPinG0008283700.01/FtPinG0009754700.01/FtPinG0002655200.01/FtPinG0005629800.01/FtPinG0008945100.01/FtPinG0006888800.01/FtPinG0005606600.01/FtPinG0009798600.01/FtPinG0006302300.01/FtPinG0007683700.01	13
GO:0000160	phosphorelay signal transduction system	4/2018	51/20666	0.746847	1	0.940924	FtPinG0006804300.01/FtPinG0008790500.01/FtPinG0005184600.01/FtPinG0005510100.01	4
GO:0050832	defense response to fungus	2/2018	27/20666	0.755495	1	0.940924	FtPinG0002216300.01/FtPinG0009448700.01	2
GO:0003743	translation initiation factor activity	7/2018	87/20666	0.757557	1	0.940924	FtPinG0004127200.01/FtPinG0005807500.01/FtPinG0008053300.01/FtPinG0005123200.01/FtPinG0007644400.01/FtPinG0009440400.01/FtPinG0008414800.01	7
GO:0006506	GPI anchor biosynthetic process	1/2018	14/20666	0.762833	1	0.940924	FtPinG0004026600.01	1
GO:0007186	G-protein coupled receptor signaling pathway	1/2018	14/20666	0.762833	1	0.940924	FtPinG0009737300.01	1
GO:0008515	sucrose transmembrane transporter activity	1/2018	14/20666	0.762833	1	0.940924	FtPinG0005577300.01	1
GO:0009231	riboflavin biosynthetic process	1/2018	14/20666	0.762833	1	0.940924	FtPinG0001205200.01	1
GO:0009536	plastid	1/2018	14/20666	0.762833	1	0.940924	FtPinG0004200900.01	1
GO:0009738	abscisic acid-activated signaling pathway	1/2018	14/20666	0.762833	1	0.940924	FtPinG0004284200.01	1
GO:0009826	unidimensional cell growth	1/2018	14/20666	0.762833	1	0.940924	FtPinG0003981100.01	1
GO:0046854	phosphatidylinositol phosphorylation	1/2018	14/20666	0.762833	1	0.940924	FtPinG0006245500.01	1
GO:0015986	ATP synthesis coupled proton transport	3/2018	40/20666	0.762982	1	0.940924	FtPinG0005970200.01/FtPinG0008089300.01/FtPinG0008381400.01	3
GO:0042626	ATPase activity, coupled to transmembrane movement of substances	9/2018	111/20666	0.767616	1	0.940924	FtPinG0005442300.01/FtPinG0002654200.01/FtPinG0001932600.01/FtPinG0004687400.01/FtPinG0003909400.01/FtPinG0003559600.01/FtPinG0005659600.01/FtPinG0008629700.01/FtPinG0009525500.01	9
GO:0003774	motor activity	2/2018	28/20666	0.773304	1	0.940924	FtPinG0008029600.01/FtPinG0007210900.01	2
GO:0004519	endonuclease activity	2/2018	28/20666	0.773304	1	0.940924	FtPinG0006222100.01/FtPinG0002276900.01	2
GO:0006508	proteolysis	2/2018	28/20666	0.773304	1	0.940924	FtPinG0002698000.01/FtPinG0008694100.01	2
GO:0016459	myosin complex	2/2018	28/20666	0.773304	1	0.940924	FtPinG0008029600.01/FtPinG0007210900.01	2
GO:0005385	zinc ion transmembrane transporter activity	1/2018	15/20666	0.786007	1	0.940924	FtPinG0003990300.01	1
GO:0005388	calcium-transporting ATPase activity	1/2018	15/20666	0.786007	1	0.940924	FtPinG0008772500.01	1
GO:0009414	response to water deprivation	1/2018	15/20666	0.786007	1	0.940924	FtPinG0007106200.01	1
GO:0030154	cell differentiation	1/2018	15/20666	0.786007	1	0.940924	FtPinG0005714500.01	1
GO:0032502	developmental process	1/2018	15/20666	0.786007	1	0.940924	FtPinG0007106200.01	1
GO:0046873	metal ion transmembrane transporter activity	1/2018	15/20666	0.786007	1	0.940924	FtPinG0005824100.01	1
GO:0016887	ATPase activity	10/2018	125/20666	0.789555	1	0.940924	FtPinG0005044300.01/FtPinG0007211300.01/FtPinG0001637000.01/FtPinG0006216500.01/FtPinG0007200200.01/FtPinG0005144000.01/FtPinG0004011200.01/FtPinG0007286700.01/FtPinG0007670200.01/FtPinG0008364600.01	10
GO:0006446	regulation of translational initiation	2/2018	29/20666	0.789968	1	0.940924	FtPinG0005123200.01/FtPinG0009440400.01	2
GO:0015078	hydrogen ion transmembrane transporter activity	2/2018	29/20666	0.789968	1	0.940924	FtPinG0007956700.01/FtPinG0007963600.01	2
GO:0048046	apoplast	7/2018	91/20666	0.797171	1	0.940924	FtPinG0001171400.01/FtPinG0004569700.01/FtPinG0004396300.01/FtPinG0009754700.01/FtPinG0009798600.01/FtPinG0008799000.01/FtPinG0008390000.01	7
GO:0015299	solute:proton antiporter activity	2/2018	30/20666	0.805541	1	0.940924	FtPinG0009007400.01/FtPinG0008351500.01	2
GO:0005089	Rho guanyl-nucleotide exchange factor activity	1/2018	16/20666	0.806919	1	0.940924	FtPinG0005379700.01	1
GO:0005654	nucleoplasm	1/2018	16/20666	0.806919	1	0.940924	FtPinG0006805200.01	1
GO:0008271	secondary active sulfate transmembrane transporter activity	1/2018	16/20666	0.806919	1	0.940924	FtPinG0007884200.01	1
GO:0008374	O-acyltransferase activity	1/2018	16/20666	0.806919	1	0.940924	FtPinG0004158700.01	1
GO:0016049	cell growth	1/2018	16/20666	0.806919	1	0.940924	FtPinG0007535900.01	1
GO:0016998	cell wall macromolecule catabolic process	1/2018	16/20666	0.806919	1	0.940924	FtPinG0006446100.01	1
GO:2001070	starch binding	1/2018	16/20666	0.806919	1	0.940924	FtPinG0003990800.01	1
GO:0016042	lipid catabolic process	3/2018	44/20666	0.817122	1	0.940924	FtPinG0006149200.01/FtPinG0002781800.01/FtPinG0008787500.01	3
GO:0016579	protein deubiquitination	3/2018	44/20666	0.817122	1	0.940924	FtPinG0007470600.01/FtPinG0001987100.01/FtPinG0007175600.01	3
GO:0001731	formation of translation preinitiation complex	2/2018	31/20666	0.820077	1	0.940924	FtPinG0005123200.01/FtPinG0009440400.01	2
GO:0016282	eukaryotic 43S preinitiation complex	2/2018	31/20666	0.820077	1	0.940924	FtPinG0005123200.01/FtPinG0009440400.01	2
GO:0018024	histone-lysine N-methyltransferase activity	2/2018	31/20666	0.820077	1	0.940924	FtPinG0002019800.01/FtPinG0007754600.01	2
GO:0033290	eukaryotic 48S preinitiation complex	2/2018	31/20666	0.820077	1	0.940924	FtPinG0005123200.01/FtPinG0009440400.01	2
GO:0016787	hydrolase activity	31/2018	366/20666	0.823377	1	0.940924	FtPinG0001524400.01/FtPinG0002764500.01/FtPinG0004918000.01/FtPinG0007103900.01/FtPinG0001637100.01/FtPinG0002214800.01/FtPinG0002781800.01/FtPinG0003507100.01/FtPinG0005253300.01/FtPinG0005903100.01/FtPinG0006514400.01/FtPinG0007297000.01/FtPinG0008001100.01/FtPinG0008829500.01/FtPinG0008977900.01/FtPinG0009377500.01/FtPinG0001333600.01/FtPinG0001444700.01/FtPinG0009280200.01/FtPinG0002431500.01…	31
GO:0006904	vesicle docking involved in exocytosis	1/2018	17/20666	0.825787	1	0.940924	FtPinG0005671900.01	1
GO:0031640	killing of cells of other organism	1/2018	17/20666	0.825787	1	0.940924	FtPinG0009448700.01	1
GO:0045261	proton-transporting ATP synthase complex, catalytic core F(1)	1/2018	17/20666	0.825787	1	0.940924	FtPinG0005970200.01	1
GO:0009505	plant-type cell wall	2/2018	32/20666	0.83363	1	0.940924	FtPinG0005713900.01/FtPinG0007562500.01	2
GO:0004869	cysteine-type endopeptidase inhibitor activity	1/2018	18/20666	0.842813	1	0.940924	FtPinG0000969400.01	1
GO:0009073	aromatic amino acid family biosynthetic process	1/2018	18/20666	0.842813	1	0.940924	FtPinG0005771100.01	1
GO:0009116	nucleoside metabolic process	1/2018	18/20666	0.842813	1	0.940924	FtPinG0008168000.01	1
GO:0009654	photosystem II oxygen evolving complex	1/2018	18/20666	0.842813	1	0.940924	FtPinG0009476800.01	1
GO:0019538	protein metabolic process	1/2018	18/20666	0.842813	1	0.940924	FtPinG0004507700.01	1
GO:0005852	eukaryotic translation initiation factor 3 complex	2/2018	33/20666	0.846254	1	0.940924	FtPinG0005123200.01/FtPinG0009440400.01	2
GO:0009733	response to auxin	8/2018	109/20666	0.84649	1	0.940924	FtPinG0002594300.01/FtPinG0003981100.01/FtPinG0005727600.01/FtPinG0009165400.01/FtPinG0009167300.01/FtPinG0007968400.01/FtPinG0007969000.01/FtPinG0009166900.01	8
GO:0035556	intracellular signal transduction	4/2018	60/20666	0.849939	1	0.940924	FtPinG0004284200.01/FtPinG0001809900.01/FtPinG0007973500.01/FtPinG0007358500.01	4
GO:0005975	carbohydrate metabolic process	34/2018	406/20666	0.850878	1	0.940924	FtPinG0005517700.01/FtPinG0006340900.01/FtPinG0000828100.01/FtPinG0000861500.01/FtPinG0001360600.01/FtPinG0001568600.01/FtPinG0003050200.01/FtPinG0004453900.01/FtPinG0005691900.01/FtPinG0005847100.01/FtPinG0004808300.01/FtPinG0008010800.01/FtPinG0001518100.01/FtPinG0001660100.01/FtPinG0003141800.01/FtPinG0004750100.01/FtPinG0005320900.01/FtPinG0002561300.01/FtPinG0003425400.01/FtPinG0003581600.01…	34
GO:0008236	serine-type peptidase activity	2/2018	34/20666	0.858	1	0.940924	FtPinG0003021000.01/FtPinG0002736900.01	2
GO:0006284	base-excision repair	1/2018	19/20666	0.858175	1	0.940924	FtPinG0008641800.01	1
GO:0008061	chitin binding	1/2018	19/20666	0.858175	1	0.940924	FtPinG0006446100.01	1
GO:0071949	FAD binding	1/2018	19/20666	0.858175	1	0.940924	FtPinG0009176700.01	1
GO:0050661	NADP binding	5/2018	74/20666	0.860546	1	0.940924	FtPinG0006097600.01/FtPinG0003337100.01/FtPinG0005479900.01/FtPinG0006308500.01/FtPinG0009571600.01	5
GO:0005789	endoplasmic reticulum membrane	8/2018	112/20666	0.866485	1	0.940924	FtPinG0003131400.01/FtPinG0003954100.01/FtPinG0007168700.01/FtPinG0004393700.01/FtPinG0006097600.01/FtPinG0003150900.01/FtPinG0005087000.01/FtPinG0008467000.01	8
GO:0005794	Golgi apparatus	8/2018	112/20666	0.866485	1	0.940924	FtPinG0001188600.01/FtPinG0003150900.01/FtPinG0003559600.01/FtPinG0007261700.01/FtPinG0005606600.01/FtPinG0007463400.01/FtPinG0008467000.01/FtPinG0008799000.01	8
GO:0004373	glycogen (starch) synthase activity	1/2018	20/20666	0.872037	1	0.940924	FtPinG0008723400.01	1
GO:0006817	phosphate ion transport	1/2018	20/20666	0.872037	1	0.940924	FtPinG0001311800.01	1
GO:0016866	intramolecular transferase activity	1/2018	20/20666	0.872037	1	0.940924	FtPinG0004500200.01	1
GO:0030131	clathrin adaptor complex	1/2018	20/20666	0.872037	1	0.940924	FtPinG0009092600.01	1
GO:0004857	enzyme inhibitor activity	4/2018	63/20666	0.87529	1	0.940924	FtPinG0007127500.01/FtPinG0005249200.01/FtPinG0005587800.01/FtPinG0007023700.01	4
GO:0005887	integral component of plasma membrane	4/2018	63/20666	0.87529	1	0.940924	FtPinG0005526000.01/FtPinG0009430400.01/FtPinG0005577300.01/FtPinG0007255200.01	4
GO:0055114	oxidation-reduction process	4/2018	63/20666	0.87529	1	0.940924	FtPinG0004164300.01/FtPinG0005655500.01/FtPinG0006708000.01/FtPinG0006708200.01	4
GO:0006810	transport	10/2018	138/20666	0.876973	1	0.940924	FtPinG0007026500.01/FtPinG0007211300.01/FtPinG0002458300.01/FtPinG0007393800.01/FtPinG0009586500.01/FtPinG0001223500.01/FtPinG0003427600.01/FtPinG0004302400.01/FtPinG0005981800.01/FtPinG0005297800.01	10
GO:0000398	mRNA splicing, via spliceosome	2/2018	36/20666	0.879062	1	0.940924	FtPinG0002009100.01/FtPinG0008846800.01	2
GO:0003697	single-stranded DNA binding	1/2018	21/20666	0.884544	1	0.940924	FtPinG0004396300.01	1
GO:0004970	ionotropic glutamate receptor activity	1/2018	21/20666	0.884544	1	0.940924	FtPinG0008882900.01	1
GO:0005096	GTPase activator activity	2/2018	37/20666	0.888474	1	0.940924	FtPinG0002015500.01/FtPinG0001359900.01	2
GO:0005874	microtubule	5/2018	80/20666	0.901466	1	0.940924	FtPinG0007249400.01/FtPinG0006964600.01/FtPinG0009364700.01/FtPinG0008486000.01/FtPinG0007286700.01	5
GO:0008289	lipid binding	5/2018	80/20666	0.901466	1	0.940924	FtPinG0007185500.01/FtPinG0004020900.01/FtPinG0008752200.01/FtPinG0007469900.01/FtPinG0008897200.01	5
GO:0030246	carbohydrate binding	10/2018	143/20666	0.901578	1	0.940924	FtPinG0001518100.01/FtPinG0005105700.01/FtPinG0003858800.01/FtPinG0006790900.01/FtPinG0008037400.01/FtPinG0009518700.01/FtPinG0005484800.01/FtPinG0006389100.01/FtPinG0008233600.01/FtPinG0007562500.01	10
GO:0004867	serine-type endopeptidase inhibitor activity	1/2018	23/20666	0.906013	1	0.940924	FtPinG0004225000.01	1
GO:0009058	biosynthetic process	7/2018	107/20666	0.907889	1	0.940924	FtPinG0004256000.01/FtPinG0004264900.01/FtPinG0009276300.01/FtPinG0009364300.01/FtPinG0009549300.01/FtPinG0003151300.01/FtPinG0008901000.01	7
GO:0016491	oxidoreductase activity	40/2018	492/20666	0.908153	1	0.940924	FtPinG0001834300.01/FtPinG0006972300.01/FtPinG0006980100.01/FtPinG0007028700.01/FtPinG0007451300.01/FtPinG0000999200.01/FtPinG0004350600.01/FtPinG0004463000.01/FtPinG0004813100.01/FtPinG0005322400.01/FtPinG0008546500.01/FtPinG0009341100.01/FtPinG0001451900.01/FtPinG0001972800.01/FtPinG0004259000.01/FtPinG0005860900.01/FtPinG0008804500.01/FtPinG0002267600.01/FtPinG0008097700.01/FtPinG0009391400.01…	40
GO:0016758	transferase activity, transferring hexosyl groups	11/2018	157/20666	0.909153	1	0.940924	FtPinG0002956600.01/FtPinG0004912500.01/FtPinG0006606900.01/FtPinG0001032100.01/FtPinG0003187300.01/FtPinG0002909100.01/FtPinG0003140500.01/FtPinG0002941500.01/FtPinG0004584900.01/FtPinG0006068500.01/FtPinG0007554100.01	11
GO:0045330	aspartyl esterase activity	4/2018	68/20666	0.909331	1	0.940924	FtPinG0007127500.01/FtPinG0005022700.01/FtPinG0005249200.01/FtPinG0007023700.01	4
GO:0042545	cell wall modification	4/2018	69/20666	0.915054	1	0.940924	FtPinG0007127500.01/FtPinG0005022700.01/FtPinG0005249200.01/FtPinG0007023700.01	4
GO:0000155	phosphorelay sensor kinase activity	1/2018	24/20666	0.915201	1	0.940924	FtPinG0003131400.01	1
GO:0003684	damaged DNA binding	1/2018	24/20666	0.915201	1	0.940924	FtPinG0005264900.01	1
GO:0004012	phospholipid-translocating ATPase activity	1/2018	24/20666	0.915201	1	0.940924	FtPinG0004661600.01	1
GO:0008081	phosphoric diester hydrolase activity	1/2018	24/20666	0.915201	1	0.940924	FtPinG0004976900.01	1
GO:0008810	cellulase activity	1/2018	24/20666	0.915201	1	0.940924	FtPinG0006389100.01	1
GO:0016310	phosphorylation	1/2018	24/20666	0.915201	1	0.940924	FtPinG0007131100.01	1
GO:0019898	extrinsic component of membrane	1/2018	24/20666	0.915201	1	0.940924	FtPinG0009476800.01	1
GO:0044550	secondary metabolite biosynthetic process	1/2018	24/20666	0.915201	1	0.940924	FtPinG0004447100.01	1
GO:0008152	metabolic process	1/2018	25/20666	0.923491	1	0.940924	FtPinG0002635900.01	1
GO:0032440	2-alkenal reductase [NAD(P)] activity	1/2018	25/20666	0.923491	1	0.940924	FtPinG0003532000.01	1
GO:0043565	sequence-specific DNA binding	26/2018	339/20666	0.923603	1	0.940924	FtPinG0000863500.01/FtPinG0001528900.01/FtPinG0004764100.01/FtPinG0006458700.01/FtPinG0008123200.01/FtPinG0008592100.01/FtPinG0008923700.01/FtPinG0001577500.01/FtPinG0004689200.01/FtPinG0007309700.01/FtPinG0008030700.01/FtPinG0001748800.01/FtPinG0009186100.01/FtPinG0009278900.01/FtPinG0003981100.01/FtPinG0007790200.01/FtPinG0002494800.01/FtPinG0007684200.01/FtPinG0005020300.01/FtPinG0008520400.01…	26
GO:0030599	pectinesterase activity	4/2018	71/20666	0.92554	1	0.940924	FtPinG0007127500.01/FtPinG0005022700.01/FtPinG0005249200.01/FtPinG0007023700.01	4
GO:0006486	protein glycosylation	2/2018	42/20666	0.926122	1	0.940924	FtPinG0003982600.01/FtPinG0004298100.01	2
GO:0055085	transmembrane transport	19/2018	259/20666	0.928552	1	0.940924	FtPinG0001673200.01/FtPinG0001978600.01/FtPinG0009280600.01/FtPinG0002901600.01/FtPinG0006483800.01/FtPinG0001901300.01/FtPinG0001932600.01/FtPinG0005949700.01/FtPinG0001076000.01/FtPinG0003542300.01/FtPinG0003592800.01/FtPinG0004157700.01/FtPinG0005443000.01/FtPinG0004053300.01/FtPinG0009546600.01/FtPinG0003022600.01/FtPinG0008240500.01/FtPinG0007974200.01/FtPinG0009525500.01	19
GO:0006511	ubiquitin-dependent protein catabolic process	6/2018	99/20666	0.929967	1	0.940924	FtPinG0009411100.01/FtPinG0007470600.01/FtPinG0001987100.01/FtPinG0004149700.01/FtPinG0002590000.01/FtPinG0009518500.01	6
GO:0006730	one-carbon metabolic process	1/2018	26/20666	0.930971	1	0.940924	FtPinG0009146400.01	1
GO:0007049	cell cycle	1/2018	26/20666	0.930971	1	0.940924	FtPinG0003406800.01	1
GO:0051213	dioxygenase activity	1/2018	26/20666	0.930971	1	0.940924	FtPinG0001643100.01	1
GO:0004601	peroxidase activity	8/2018	126/20666	0.933586	1	0.940924	FtPinG0002663500.01/FtPinG0004893900.01/FtPinG0003988400.01/FtPinG0004741300.01/FtPinG0008141200.01/FtPinG0007862100.01/FtPinG0007641900.01/FtPinG0007739700.01	8
GO:0008080	N-acetyltransferase activity	2/2018	44/20666	0.937519	1	0.940924	FtPinG0006493200.01/FtPinG0008303300.01	2
GO:0003887	DNA-directed DNA polymerase activity	1/2018	27/20666	0.93772	1	0.940924	FtPinG0005380400.01	1
GO:0030245	cellulose catabolic process	1/2018	27/20666	0.93772	1	0.940924	FtPinG0006389100.01	1
GO:0004252	serine-type endopeptidase activity	7/2018	115/20666	0.940349	1	0.940924	FtPinG0000882400.01/FtPinG0004419400.01/FtPinG0008529800.01/FtPinG0006940100.01/FtPinG0006786100.01/FtPinG0005474900.01/FtPinG0008379500.01	7
GO:0003690	double-stranded DNA binding	2/2018	45/20666	0.942572	1	0.940924	FtPinG0004396300.01/FtPinG0007131100.01	2
GO:0016709	oxidoreductase activity, acting on paired donors, with incorporation or reduction of molecular oxygen, NAD(P)H as one donor, and incorporation of one atom of oxygen	1/2018	28/20666	0.943809	1	0.940924	FtPinG0004447100.01	1
GO:0006260	DNA replication	3/2018	61/20666	0.945193	1	0.940924	FtPinG0002144200.01/FtPinG0005380400.01/FtPinG0002321500.01	3
GO:0043231	intracellular membrane-bounded organelle	3/2018	61/20666	0.945193	1	0.940924	FtPinG0004811600.01/FtPinG0006930800.01/FtPinG0009518700.01	3
GO:0045735	nutrient reservoir activity	3/2018	62/20666	0.949155	1	0.940924	FtPinG0000417000.01/FtPinG0007749400.01/FtPinG0008579200.01	3
GO:0009813	flavonoid biosynthetic process	2/2018	47/20666	0.951534	1	0.940924	FtPinG0002790600.01/FtPinG0008656900.01	2
GO:0046274	lignin catabolic process	1/2018	30/20666	0.954261	1	0.940924	FtPinG0008390000.01	1
GO:0052716	hydroquinone:oxygen oxidoreductase activity	1/2018	30/20666	0.954261	1	0.940924	FtPinG0008390000.01	1
GO:0015979	photosynthesis	3/2018	64/20666	0.956289	1	0.940924	FtPinG0006711900.01/FtPinG0008982400.01/FtPinG0009476800.01	3
GO:0006468	protein phosphorylation	2/2018	49/20666	0.95915	1	0.940924	FtPinG0001809900.01/FtPinG0009107800.01	2
GO:0008137	NADH dehydrogenase (ubiquinone) activity	2/2018	51/20666	0.96561	1	0.940924	FtPinG0001338200.01/FtPinG0006745800.01	2
GO:0046658	anchored component of plasma membrane	1/2018	33/20666	0.966411	1	0.940924	FtPinG0005675000.01	1
GO:0009535	chloroplast thylakoid membrane	4/2018	83/20666	0.967361	1	0.940924	FtPinG0009476800.01/FtPinG0002124300.01/FtPinG0006708000.01/FtPinG0006708200.01	4
GO:0004650	polygalacturonase activity	2/2018	52/20666	0.96846	1	0.940924	FtPinG0004750100.01/FtPinG0007683700.01	2
GO:0048544	recognition of pollen	1/2018	34/20666	0.969696	1	0.940924	FtPinG0006169900.01	1
GO:0022857	transmembrane transporter activity	4/2018	86/20666	0.973658	1	0.940924	FtPinG0000846300.01/FtPinG0008374500.01/FtPinG0007035400.01/FtPinG0009103000.01	4
GO:0003899	DNA-directed RNA polymerase activity	3/2018	71/20666	0.974532	1	0.940924	FtPinG0001426300.01/FtPinG0003059200.01/FtPinG0003618300.01	3
GO:0048038	quinone binding	1/2018	36/20666	0.975334	1	0.940924	FtPinG0004808300.01	1
GO:0007275	multicellular organismal development	2/2018	56/20666	0.977744	1	0.940924	FtPinG0002590000.01/FtPinG0006395200.01	2
GO:0036459	ubiquitinyl hydrolase activity	1/2018	37/20666	0.977747	1	0.940924	FtPinG0001987100.01	1
GO:0004553	hydrolase activity, hydrolyzing O-glycosyl compounds	13/2018	213/20666	0.978823	1	0.940924	FtPinG0001171400.01/FtPinG0000861500.01/FtPinG0001360600.01/FtPinG0004569700.01/FtPinG0008010800.01/FtPinG0002561300.01/FtPinG0002343000.01/FtPinG0009658600.01/FtPinG0009754700.01/FtPinG0008037400.01/FtPinG0009518700.01/FtPinG0008935700.01/FtPinG0009798600.01	13
GO:0045490	pectin catabolic process	4/2018	96/20666	0.98736	1	0.940924	FtPinG0007127500.01/FtPinG0005022700.01/FtPinG0005249200.01/FtPinG0007023700.01	4
GO:0009607	response to biotic stimulus	2/2018	65/20666	0.989979	1	0.940924	FtPinG0007866700.01/FtPinG0008961500.01	2
GO:0004871	signal transducer activity	1/2018	45/20666	0.990235	1	0.940924	FtPinG0009737300.01	1
GO:0042744	hydrogen peroxide catabolic process	4/2018	100/20666	0.99065	1	0.940924	FtPinG0002663500.01/FtPinG0004893900.01/FtPinG0008141200.01/FtPinG0007739700.01	4
GO:0016747	transferase activity, transferring acyl groups other than amino-acyl groups	8/2018	167/20666	0.993985	1	0.940924	FtPinG0004664000.01/FtPinG0004664400.01/FtPinG0001508400.01/FtPinG0003125400.01/FtPinG0005996500.01/FtPinG0009457200.01/FtPinG0001820600.01/FtPinG0003884700.01	8
GO:0005739	mitochondrion	14/2018	256/20666	0.995523	1	0.940924	FtPinG0005980400.01/FtPinG0007740400.01/FtPinG0001084700.01/FtPinG0004975800.01/FtPinG0005220800.01/FtPinG0002125100.01/FtPinG0007686400.01/FtPinG0008900100.01/FtPinG0003374800.01/FtPinG0002698000.01/FtPinG0005184600.01/FtPinG0008592400.01/FtPinG0009193500.01/FtPinG0008694100.01	14
GO:0006855	drug transmembrane transport	1/2018	53/20666	0.995717	1	0.940924	FtPinG0007658800.01	1
GO:0004185	serine-type carboxypeptidase activity	1/2018	54/20666	0.996136	1	0.940924	FtPinG0002167400.01	1
GO:0016788	hydrolase activity, acting on ester bonds	6/2018	146/20666	0.996742	1	0.940924	FtPinG0002495600.01/FtPinG0008696500.01/FtPinG0006736500.01/FtPinG0005873300.01/FtPinG0006100000.01/FtPinG0006921500.01	6
GO:0015238	drug transmembrane transporter activity	4/2018	114/20666	0.99684	1	0.940924	FtPinG0006816100.01/FtPinG0005952300.01/FtPinG0007119600.01/FtPinG0007658800.01	4
GO:0003993	acid phosphatase activity	1/2018	57/20666	0.997163	1	0.940924	FtPinG0009530800.01	1
GO:0003777	microtubule motor activity	2/2018	79/20666	0.997186	1	0.940924	FtPinG0007249400.01/FtPinG0007286700.01	2
GO:0007018	microtubule-based movement	2/2018	80/20666	0.997433	1	0.940924	FtPinG0007249400.01/FtPinG0007286700.01	2
GO:0015297	antiporter activity	4/2018	118/20666	0.997699	1	0.940924	FtPinG0006816100.01/FtPinG0005952300.01/FtPinG0007119600.01/FtPinG0007658800.01	4
GO:0008168	methyltransferase activity	6/2018	157/20666	0.99853	1	0.940924	FtPinG0000808000.01/FtPinG0004403700.01/FtPinG0006625100.01/FtPinG0009009700.01/FtPinG0007798800.01/FtPinG0009772700.01	6
GO:0005576	extracellular region	12/2018	285/20666	0.999865	1	0.940924	FtPinG0007749400.01/FtPinG0003974500.01/FtPinG0002663500.01/FtPinG0002998000.01/FtPinG0003849400.01/FtPinG0004750100.01/FtPinG0004893900.01/FtPinG0008141200.01/FtPinG0008436400.01/FtPinG0008658900.01/FtPinG0007739700.01/FtPinG0007683700.01	12
GO:0030247	polysaccharide binding	2/2018	112/20666	0.999872	1	0.940924	FtPinG0009128500.01/FtPinG0009906500.01	2
GO:0005506	iron ion binding	18/2018	385/20666	0.999933	1	0.940924	FtPinG0000988500.01/FtPinG0003954100.01/FtPinG0006411000.01/FtPinG0006479000.01/FtPinG0006039100.01/FtPinG0002572600.01/FtPinG0004447100.01/FtPinG0004722600.01/FtPinG0006191800.01/FtPinG0008983700.01/FtPinG0009743700.01/FtPinG0006736900.01/FtPinG0009557900.01/FtPinG0005836400.01/FtPinG0006907100.01/FtPinG0008774100.01/FtPinG0008117700.01/FtPinG0009433300.01	18
GO:0020037	heme binding	20/2018	435/20666	0.999981	1	0.940924	FtPinG0006411000.01/FtPinG0007067300.01/FtPinG0002593900.01/FtPinG0002663500.01/FtPinG0007027600.01/FtPinG0004893900.01/FtPinG0008606100.01/FtPinG0002791500.01/FtPinG0003988400.01/FtPinG0004164300.01/FtPinG0004172700.01/FtPinG0004377900.01/FtPinG0008141200.01/FtPinG0004447100.01/FtPinG0006191800.01/FtPinG0006736900.01/FtPinG0007641900.01/FtPinG0005836400.01/FtPinG0007739700.01/FtPinG0009433300.01	20
GO:0004497	monooxygenase activity	6/2018	224/20666	0.999992	1	0.940924	FtPinG0008982400.01/FtPinG0006411000.01/FtPinG0006191800.01/FtPinG0006736900.01/FtPinG0005836400.01/FtPinG0009433300.01	6
GO:0016705	oxidoreductase activity, acting on paired donors, with incorporation or reduction of molecular oxygen	7/2018	253/20666	0.999997	1	0.940924	FtPinG0006411000.01/FtPinG0004722600.01/FtPinG0006191800.01/FtPinG0006736900.01/FtPinG0005836400.01/FtPinG0008774100.01/FtPinG0009433300.01	7
GO:0006952	defense response	5/2018	264/20666	1	1	0.940924	FtPinG0004693500.01/FtPinG0006227300.01/FtPinG0007866700.01/FtPinG0009107800.01/FtPinG0008961500.01	5
GO:0043531	ADP binding	1/2018	209/20666	1	1	0.940924	FtPinG0004693500.01	1
ID	Description	GeneRatio	BgRatio	pvalue	p.adjust	qvalue	geneID	Count
ko03010	Ribosome	97/830	422/6144	2.73e-08	2.97e-06	2.5e-06	FtPinG0001128500.01/FtPinG0001197400.01/FtPinG0001220100.01/FtPinG0001560900.01/FtPinG0001847500.01/FtPinG0002037900.01/FtPinG0002148200.01/FtPinG0002293000.01/FtPinG0002605700.01/FtPinG0003755600.01/FtPinG0003881100.01/FtPinG0003959100.01/FtPinG0004089600.01/FtPinG0005345800.01/FtPinG0005611900.01/FtPinG0005797000.01/FtPinG0006377900.01/FtPinG0006575600.01/FtPinG0006796400.01/FtPinG0006904500.01…	97	1
ko01200	Carbon metabolism	69/830	320/6144	3.2e-05	0.001746	0.001467	FtPinG0002619200.01/FtPinG0005271500.01/FtPinG0006030500.01/FtPinG0007103900.01/FtPinG0007429800.01/FtPinG0008982400.01/FtPinG0001992600.01/FtPinG0002412700.01/FtPinG0002913600.01/FtPinG0002987200.01/FtPinG0004128000.01/FtPinG0004264900.01/FtPinG0005304500.01/FtPinG0005691900.01/FtPinG0008184600.01/FtPinG0008746700.01/FtPinG0009093300.01/FtPinG0009094100.01/FtPinG0009572900.01/FtPinG0001084700.01…	69	2
ko00020	Citrate cycle (TCA cycle)	21/830	72/6144	0.000369	0.013395	0.011254	FtPinG0005271500.01/FtPinG0004128000.01/FtPinG0009094100.01/FtPinG0001084700.01/FtPinG0003468300.01/FtPinG0008469800.01/FtPinG0008592600.01/FtPinG0003425400.01/FtPinG0004034400.01/FtPinG0004811600.01/FtPinG0005165100.01/FtPinG0005490900.01/FtPinG0005728700.01/FtPinG0006450200.01/FtPinG0006971000.01/FtPinG0007445500.01/FtPinG0007729200.01/FtPinG0007985700.01/FtPinG0005943500.01/FtPinG0006351400.01…	21	3
ko04141	Protein processing in endoplasmic reticulum	56/830	280/6144	0.00128	0.03488	0.029306	FtPinG0005264900.01/FtPinG0008203200.01/FtPinG0001002500.01/FtPinG0001224200.01/FtPinG0001311800.01/FtPinG0003478300.01/FtPinG0006091700.01/FtPinG0006159300.01/FtPinG0007088000.01/FtPinG0007297000.01/FtPinG0009423000.01/FtPinG0001111200.01/FtPinG0001585900.01/FtPinG0002162800.01/FtPinG0002524300.01/FtPinG0002784000.01/FtPinG0003316500.01/FtPinG0005073300.01/FtPinG0008234800.01/FtPinG0008581000.01…	56	4
ko00280	Valine, leucine and isoleucine degradation	18/830	66/6144	0.00221	0.048171	0.040472	FtPinG0002747100.01/FtPinG0004540200.01/FtPinG0007103900.01/FtPinG0001088000.01/FtPinG0001329000.01/FtPinG0003181300.01/FtPinG0005996500.01/FtPinG0009711100.01/FtPinG0004975800.01/FtPinG0005623500.01/FtPinG0005139500.01/FtPinG0006987500.01/FtPinG0007595200.01/FtPinG0004965700.01/FtPinG0007445500.01/FtPinG0008275500.01/FtPinG0008910400.01/FtPinG0006809400.01	18	5
ko01230	Biosynthesis of amino acids	59/830	317/6144	0.005373	0.092827	0.077991	FtPinG0002619200.01/FtPinG0003226400.01/FtPinG0003477100.01/FtPinG0004207300.01/FtPinG0004256000.01/FtPinG0004847000.01/FtPinG0004983400.01/FtPinG0005819900.01/FtPinG0006030500.01/FtPinG0007429800.01/FtPinG0008569400.01/FtPinG0009366300.01/FtPinG0002412700.01/FtPinG0002987200.01/FtPinG0003181300.01/FtPinG0004128000.01/FtPinG0004264900.01/FtPinG0004547500.01/FtPinG0007311200.01/FtPinG0008746700.01…	59	6
ko00780	Biotin metabolism	8/830	22/6144	0.005961	0.092827	0.077991	FtPinG0004272400.01/FtPinG0005151500.01/FtPinG0004350600.01/FtPinG0001820600.01/FtPinG0007806100.01/FtPinG0007806500.01/FtPinG0006027200.01/FtPinG0005122800.01	8	7
ko00620	Pyruvate metabolism	25/830	113/6144	0.007684	0.095104	0.079904	FtPinG0002619200.01/FtPinG0005271500.01/FtPinG0001329000.01/FtPinG0005304500.01/FtPinG0005691900.01/FtPinG0003208700.01/FtPinG0002427700.01/FtPinG0005623500.01/FtPinG0003425400.01/FtPinG0006450000.01/FtPinG0007242500.01/FtPinG0008266100.01/FtPinG0004811600.01/FtPinG0005490900.01/FtPinG0005728700.01/FtPinG0006971000.01/FtPinG0007445500.01/FtPinG0007985700.01/FtPinG0008261400.01/FtPinG0009100100.01…	25	8
ko04146	Peroxisome	22/830	96/6144	0.007853	0.095104	0.079904	FtPinG0000734300.01/FtPinG0002449400.01/FtPinG0003334900.01/FtPinG0003997300.01/FtPinG0000988500.01/FtPinG0001479200.01/FtPinG0002207000.01/FtPinG0002458300.01/FtPinG0002483700.01/FtPinG0003305100.01/FtPinG0003720700.01/FtPinG0004464800.01/FtPinG0005996500.01/FtPinG0006070000.01/FtPinG0006389600.01/FtPinG0004259000.01/FtPinG0009791900.01/FtPinG0005012300.01/FtPinG0007131300.01/FtPinG0008408800.01…	22	9
ko00250	Alanine, aspartate and glutamate metabolism	16/830	65/6144	0.010977	0.119654	0.10053	FtPinG0002481900.01/FtPinG0004256000.01/FtPinG0006972300.01/FtPinG0009366300.01/FtPinG0004264900.01/FtPinG0008184600.01/FtPinG0005482400.01/FtPinG0008161600.01/FtPinG0009549300.01/FtPinG0001337300.01/FtPinG0006947300.01/FtPinG0008257200.01/FtPinG0005753100.01/FtPinG0008592400.01/FtPinG0008771000.01/FtPinG0009650700.01	16	10
ko00600	Sphingolipid metabolism	10/830	36/6144	0.017846	0.176836	0.148573	FtPinG0008189000.01/FtPinG0001572000.01/FtPinG0009364300.01/FtPinG0001660100.01/FtPinG0003151300.01/FtPinG0003172000.01/FtPinG0006039100.01/FtPinG0009518700.01/FtPinG0009021800.01/FtPinG0009443700.01	10	11
ko03040	Spliceosome	39/830	212/6144	0.025236	0.195927	0.164612	FtPinG0001969500.01/FtPinG0004046300.01/FtPinG0004561500.01/FtPinG0005399300.01/FtPinG0009663000.01/FtPinG0004900200.01/FtPinG0007506700.01/FtPinG0007517100.01/FtPinG0001382800.01/FtPinG0002009100.01/FtPinG0002844300.01/FtPinG0002892500.01/FtPinG0003540600.01/FtPinG0003614900.01/FtPinG0005220800.01/FtPinG0005674100.01/FtPinG0006273100.01/FtPinG0007187000.01/FtPinG0007879800.01/FtPinG0009105300.01…	39	12
ko00061	Fatty acid biosynthesis	14/830	60/6144	0.02624	0.195927	0.164612	FtPinG0003997300.01/FtPinG0004272400.01/FtPinG0005151500.01/FtPinG0002207000.01/FtPinG0004350600.01/FtPinG0004464800.01/FtPinG0006389600.01/FtPinG0001820600.01/FtPinG0002427700.01/FtPinG0006450000.01/FtPinG0007806100.01/FtPinG0007806500.01/FtPinG0008266100.01/FtPinG0005122800.01	14	13
ko00710	Carbon fixation in photosynthetic organisms	20/830	95/6144	0.026802	0.195927	0.164612	FtPinG0007429800.01/FtPinG0008982400.01/FtPinG0004264900.01/FtPinG0005304500.01/FtPinG0005691900.01/FtPinG0009549300.01/FtPinG0009207800.01/FtPinG0003425400.01/FtPinG0007242500.01/FtPinG0002245700.01/FtPinG0003269200.01/FtPinG0003663300.01/FtPinG0005479900.01/FtPinG0006308500.01/FtPinG0008091900.01/FtPinG0009100100.01/FtPinG0005511400.01/FtPinG0004064400.01/FtPinG0005943500.01/FtPinG0006351400.01	20	14
ko00290	Valine, leucine and isoleucine biosynthesis	7/830	23/6144	0.027688	0.195927	0.164612	FtPinG0004847000.01/FtPinG0008569400.01/FtPinG0003181300.01/FtPinG0003209800.01/FtPinG0006013000.01/FtPinG0005198300.01/FtPinG0008142600.01	7	15
ko00640	Propanoate metabolism	11/830	44/6144	0.02876	0.195927	0.164612	FtPinG0002747100.01/FtPinG0007103900.01/FtPinG0001088000.01/FtPinG0009711100.01/FtPinG0001084700.01/FtPinG0002427700.01/FtPinG0006450000.01/FtPinG0007595200.01/FtPinG0008266100.01/FtPinG0007445500.01/FtPinG0006809400.01	11	16
ko00480	Glutathione metabolism	22/830	111/6144	0.03913	0.238921	0.200735	FtPinG0006850800.01/FtPinG0007451900.01/FtPinG0009711300.01/FtPinG0001108200.01/FtPinG0001181500.01/FtPinG0001562600.01/FtPinG0003869300.01/FtPinG0006850400.01/FtPinG0006851000.01/FtPinG0008531400.01/FtPinG0009337900.01/FtPinG0002117200.01/FtPinG0003337100.01/FtPinG0003988400.01/FtPinG0006077100.01/FtPinG0006839100.01/FtPinG0008830100.01/FtPinG0006370600.01/FtPinG0006370400.01/FtPinG0006851600.01…	22	17
ko00010	Glycolysis / Gluconeogenesis	32/830	174/6144	0.040072	0.238921	0.200735	FtPinG0002619200.01/FtPinG0005271500.01/FtPinG0005517700.01/FtPinG0007429800.01/FtPinG0001329000.01/FtPinG0002412700.01/FtPinG0002913600.01/FtPinG0009093300.01/FtPinG0009572900.01/FtPinG0003208700.01/FtPinG0005623500.01/FtPinG0009207800.01/FtPinG0002245700.01/FtPinG0003269200.01/FtPinG0003656100.01/FtPinG0003663300.01/FtPinG0004811600.01/FtPinG0005105700.01/FtPinG0005479900.01/FtPinG0005490900.01…	32	18
ko00650	Butanoate metabolism	7/830	25/6144	0.042741	0.238921	0.200735	FtPinG0002481900.01/FtPinG0004847000.01/FtPinG0004965700.01/FtPinG0008275500.01/FtPinG0009274800.01/FtPinG0008910400.01/FtPinG0008771000.01	7	19
ko00052	Galactose metabolism	20/830	100/6144	0.043839	0.238921	0.200735	FtPinG0005517700.01/FtPinG0002412700.01/FtPinG0002913600.01/FtPinG0006394700.01/FtPinG0006731100.01/FtPinG0007015000.01/FtPinG0009572900.01/FtPinG0001660100.01/FtPinG0002561300.01/FtPinG0005105700.01/FtPinG0005951400.01/FtPinG0007461700.01/FtPinG0008416400.01/FtPinG0008037400.01/FtPinG0009518700.01/FtPinG0005484800.01/FtPinG0008757000.01/FtPinG0006247600.01/FtPinG0009021800.01/FtPinG0009443700.01	20	20
ko01212	Fatty acid metabolism	21/830	107/6144	0.047348	0.245761	0.206482	FtPinG0003997300.01/FtPinG0004272400.01/FtPinG0005151500.01/FtPinG0005173300.01/FtPinG0001479200.01/FtPinG0002207000.01/FtPinG0002483700.01/FtPinG0003305100.01/FtPinG0004350600.01/FtPinG0004464800.01/FtPinG0005996500.01/FtPinG0006389600.01/FtPinG0007596600.01/FtPinG0001820600.01/FtPinG0002427700.01/FtPinG0006450000.01/FtPinG0007806100.01/FtPinG0007806500.01/FtPinG0008266100.01/FtPinG0005122800.01…	21
ko04145	Phagosome	23/830	120/6144	0.049714	0.246309	0.206943	FtPinG0001224200.01/FtPinG0001497700.01/FtPinG0008100600.01/FtPinG0002608800.01/FtPinG0005025900.01/FtPinG0006964600.01/FtPinG0007591800.01/FtPinG0007887100.01/FtPinG0004111500.01/FtPinG0009364700.01/FtPinG0002193700.01/FtPinG0003559600.01/FtPinG0004847200.01/FtPinG0008665900.01/FtPinG0004707200.01/FtPinG0008486000.01/FtPinG0007956700.01/FtPinG0008100200.01/FtPinG0008100400.01/FtPinG0007540100.01…	23
ko01210	2-Oxocarboxylic acid metabolism	13/830	60/6144	0.054093	0.256354	0.215382	FtPinG0004256000.01/FtPinG0004847000.01/FtPinG0008569400.01/FtPinG0003181300.01/FtPinG0004128000.01/FtPinG0004264900.01/FtPinG0009094100.01/FtPinG0008469800.01/FtPinG0009549300.01/FtPinG0006013000.01/FtPinG0007729200.01/FtPinG0005198300.01/FtPinG0008142600.01	13
ko03015	mRNA surveillance pathway	27/830	147/6144	0.056657	0.257317	0.216191	FtPinG0002216900.01/FtPinG0004422400.01/FtPinG0005353500.01/FtPinG0007480700.01/FtPinG0008002600.01/FtPinG0008262300.01/FtPinG0008690800.01/FtPinG0002200000.01/FtPinG0003880300.01/FtPinG0005607000.01/FtPinG0005741000.01/FtPinG0007506700.01/FtPinG0008293300.01/FtPinG0008371800.01/FtPinG0002233400.01/FtPinG0001308300.01/FtPinG0002849800.01/FtPinG0007807400.01/FtPinG0003614900.01/FtPinG0007337000.01…	27
ko00770	Pantothenate and CoA biosynthesis	8/830	33/6144	0.067774	0.295494	0.248266	FtPinG0004847000.01/FtPinG0006662000.01/FtPinG0001558800.01/FtPinG0003181300.01/FtPinG0007370800.01/FtPinG0006736100.01/FtPinG0006050500.01/FtPinG0008142600.01	8
ko00220	Arginine biosynthesis	9/830	40/6144	0.081567	0.335799	0.282129	FtPinG0004256000.01/FtPinG0006972300.01/FtPinG0009366300.01/FtPinG0004264900.01/FtPinG0008184600.01/FtPinG0005482400.01/FtPinG0008161600.01/FtPinG0009549300.01/FtPinG0001337300.01	9
ko01040	Biosynthesis of unsaturated fatty acids	10/830	46/6144	0.083179	0.335799	0.282129	FtPinG0004272400.01/FtPinG0005173300.01/FtPinG0001479200.01/FtPinG0002483700.01/FtPinG0003305100.01/FtPinG0004350600.01/FtPinG0005996500.01/FtPinG0005250900.01/FtPinG0007806100.01/FtPinG0009084100.01	10
ko00260	Glycine, serine and threonine metabolism	16/830	84/6144	0.094846	0.369224	0.310212	FtPinG0003720700.01/FtPinG0007311200.01/FtPinG0009093300.01/FtPinG0002853400.01/FtPinG0003209800.01/FtPinG0003579400.01/FtPinG0005677700.01/FtPinG0006221200.01/FtPinG0006687800.01/FtPinG0007445500.01/FtPinG0008913800.01/FtPinG0009558500.01/FtPinG0006203600.01/FtPinG0005753100.01/FtPinG0008592400.01/FtPinG0006809400.01	16
ko00630	Glyoxylate and dicarboxylate metabolism	14/830	73/6144	0.108241	0.406836	0.341813	FtPinG0008982400.01/FtPinG0009366300.01/FtPinG0001992600.01/FtPinG0004128000.01/FtPinG0009094100.01/FtPinG0008161600.01/FtPinG0001337300.01/FtPinG0009594600.01/FtPinG0003425400.01/FtPinG0007445500.01/FtPinG0007729200.01/FtPinG0006203600.01/FtPinG0006351400.01/FtPinG0006809400.01	14
ko00860	Porphyrin and chlorophyll metabolism	10/830	50/6144	0.128894	0.468314	0.393465	FtPinG0002448700.01/FtPinG0005488900.01/FtPinG0006711900.01/FtPinG0007617700.01/FtPinG0008840400.01/FtPinG0008851500.01/FtPinG0009593600.01/FtPinG0003111900.01/FtPinG0001295500.01/FtPinG0005894400.01	10
ko03022	Basal transcription factors	9/830	47/6144	0.175749	0.610229	0.512698	FtPinG0000863500.01/FtPinG0003173700.01/FtPinG0004157400.01/FtPinG0008923700.01/FtPinG0002154700.01/FtPinG0006822400.01/FtPinG0008466800.01/FtPinG0005205600.01/FtPinG0009147000.01	9
ko00030	Pentose phosphate pathway	11/830	60/6144	0.17915	0.610229	0.512698	FtPinG0005517700.01/FtPinG0002412700.01/FtPinG0003141800.01/FtPinG0005320900.01/FtPinG0003269200.01/FtPinG0003337100.01/FtPinG0003663300.01/FtPinG0005951400.01/FtPinG0006839100.01/FtPinG0008091900.01/FtPinG0005511400.01	11
ko00750	Vitamin B6 metabolism	3/830	12/6144	0.213996	0.699643	0.587822	FtPinG0004398500.01/FtPinG0006221200.01/FtPinG0008913800.01	3
ko00590	Arachidonic acid metabolism	4/830	18/6144	0.218237	0.699643	0.587822	FtPinG0006149200.01/FtPinG0005903100.01/FtPinG0001108200.01/FtPinG0009337900.01	4
ko00071	Fatty acid degradation	12/830	70/6144	0.229884	0.715923	0.6015	FtPinG0003997300.01/FtPinG0001329000.01/FtPinG0001479200.01/FtPinG0002207000.01/FtPinG0002483700.01/FtPinG0003305100.01/FtPinG0004464800.01/FtPinG0005996500.01/FtPinG0006389600.01/FtPinG0007596600.01/FtPinG0005623500.01/FtPinG0008734500.01	12
ko00531	Glycosaminoglycan degradation	5/830	25/6144	0.242261	0.733511	0.616277	FtPinG0004453900.01/FtPinG0001660100.01/FtPinG0009190400.01/FtPinG0009480500.01/FtPinG0007092300.01	5
ko04144	Endocytosis	31/830	204/6144	0.265191	0.765814	0.643417	FtPinG0001681100.01/FtPinG0003204000.01/FtPinG0007531900.01/FtPinG0007534800.01/FtPinG0005410100.01/FtPinG0005437100.01/FtPinG0006100500.01/FtPinG0006883100.01/FtPinG0008973100.01/FtPinG0009341300.01/FtPinG0001355500.01/FtPinG0005025900.01/FtPinG0007887100.01/FtPinG0002429400.01/FtPinG0003237900.01/FtPinG0003470300.01/FtPinG0006208500.01/FtPinG0008912800.01/FtPinG0003839000.01/FtPinG0004303300.01…	31
ko00562	Inositol phosphate metabolism	14/830	86/6144	0.266981	0.765814	0.643417	FtPinG0006245500.01/FtPinG0007429800.01/FtPinG0008630800.01/FtPinG0006479000.01/FtPinG0007048500.01/FtPinG0008100600.01/FtPinG0008696500.01/FtPinG0002608800.01/FtPinG0006736500.01/FtPinG0009207800.01/FtPinG0008359300.01/FtPinG0004303300.01/FtPinG0008100200.01/FtPinG0008100400.01	14
ko04130	SNARE interactions in vesicular transport	9/830	53/6144	0.282716	0.790155	0.663867	FtPinG0004470300.01/FtPinG0001497700.01/FtPinG0003078600.01/FtPinG0002866500.01/FtPinG0007176000.01/FtPinG0008166800.01/FtPinG0004707200.01/FtPinG0007681300.01/FtPinG0008467000.01	9
ko00330	Arginine and proline metabolism	13/830	81/6144	0.295249	0.804554	0.675965	FtPinG0004256000.01/FtPinG0001005900.01/FtPinG0001329000.01/FtPinG0002898000.01/FtPinG0004264900.01/FtPinG0001972800.01/FtPinG0005623500.01/FtPinG0006947300.01/FtPinG0004722600.01/FtPinG0006842600.01/FtPinG0006406200.01/FtPinG0008774100.01/FtPinG0009105700.01	13
ko03060	Protein export	12/830	75/6144	0.309827	0.808019	0.678877	FtPinG0001224200.01/FtPinG0001834700.01/FtPinG0007712500.01/FtPinG0001585900.01/FtPinG0004608500.01/FtPinG0008581000.01/FtPinG0002305800.01/FtPinG0002736900.01/FtPinG0004847200.01/FtPinG0008377800.01/FtPinG0008720200.01/FtPinG0006752200.01	12
ko00270	Cysteine and methionine metabolism	22/830	145/6144	0.311347	0.808019	0.678877	FtPinG0002624700.01/FtPinG0004256000.01/FtPinG0006030500.01/FtPinG0002621800.01/FtPinG0002987200.01/FtPinG0003181300.01/FtPinG0004264900.01/FtPinG0007347100.01/FtPinG0008746700.01/FtPinG0009276300.01/FtPinG0001562600.01/FtPinG0004564900.01/FtPinG0003425400.01/FtPinG0008830100.01/FtPinG0006842600.01/FtPinG0005753100.01/FtPinG0008592400.01/FtPinG0009596000.01/FtPinG0006351400.01/FtPinG0009105700.01…	22
ko00900	Terpenoid backbone biosynthesis	11/830	69/6144	0.325653	0.81063	0.68107	FtPinG0008977900.01/FtPinG0001333600.01/FtPinG0006097600.01/FtPinG0004430700.01/FtPinG0004965700.01/FtPinG0008275500.01/FtPinG0008408800.01/FtPinG0008764000.01/FtPinG0005494100.01/FtPinG0005493700.01/FtPinG0006537900.01	11
ko00051	Fructose and mannose metabolism	13/830	83/6144	0.327227	0.81063	0.68107	FtPinG0007429800.01/FtPinG0002412700.01/FtPinG0002913600.01/FtPinG0009572900.01/FtPinG0003990800.01/FtPinG0009207800.01/FtPinG0005854800.01/FtPinG0003269200.01/FtPinG0003663300.01/FtPinG0005951400.01/FtPinG0009372700.01/FtPinG0006137500.01/FtPinG0008901000.01	13
ko00240	Pyrimidine metabolism	21/830	141/6144	0.349423	0.822031	0.690649	FtPinG0001720600.01/FtPinG0005478900.01/FtPinG0006391500.01/FtPinG0001426300.01/FtPinG0001558800.01/FtPinG0003051000.01/FtPinG0007370800.01/FtPinG0009443100.01/FtPinG0003059200.01/FtPinG0004286800.01/FtPinG0006891300.01/FtPinG0003045800.01/FtPinG0003618300.01/FtPinG0005380400.01/FtPinG0006736100.01/FtPinG0002321500.01/FtPinG0004767900.01/FtPinG0007140300.01/FtPinG0009256500.01/FtPinG0009404900.01…	21
ko00565	Ether lipid metabolism	6/830	36/6144	0.357795	0.822031	0.690649	FtPinG0006149200.01/FtPinG0006842800.01/FtPinG0005903100.01/FtPinG0006883100.01/FtPinG0008696500.01/FtPinG0006736500.01	6
ko00920	Sulfur metabolism	6/830	36/6144	0.357795	0.822031	0.690649	FtPinG0006030500.01/FtPinG0002987200.01/FtPinG0008746700.01/FtPinG0004164300.01/FtPinG0009596000.01/FtPinG0009521900.01	6
ko00410	beta-Alanine metabolism	9/830	57/6144	0.361995	0.822031	0.690649	FtPinG0002481900.01/FtPinG0007103900.01/FtPinG0001329000.01/FtPinG0001558800.01/FtPinG0007370800.01/FtPinG0001972800.01/FtPinG0005623500.01/FtPinG0006736100.01/FtPinG0009105700.01	9
ko00591	Linoleic acid metabolism	3/830	16/6144	0.369774	0.822559	0.691093	FtPinG0006149200.01/FtPinG0005903100.01/FtPinG0006513900.01	3
ko00310	Lysine degradation	8/830	52/6144	0.404913	0.872395	0.732963	FtPinG0002019800.01/FtPinG0001329000.01/FtPinG0003720700.01/FtPinG0003468300.01/FtPinG0005623500.01/FtPinG0009391400.01/FtPinG0006450200.01/FtPinG0007754600.01	8
ko02010	ABC transporters	6/830	38/6144	0.408902	0.872395	0.732963	FtPinG0002654200.01/FtPinG0003909400.01/FtPinG0008738800.01/FtPinG0005659600.01/FtPinG0008629700.01/FtPinG0009525500.01	6
ko03420	Nucleotide excision repair	11/830	74/6144	0.416188	0.872395	0.732963	FtPinG0005264900.01/FtPinG0006521900.01/FtPinG0009411100.01/FtPinG0003188300.01/FtPinG0005380400.01/FtPinG0006403900.01/FtPinG0002321500.01/FtPinG0004767900.01/FtPinG0005205600.01/FtPinG0009147000.01/FtPinG0009061600.01	11
ko00520	Amino sugar and nucleotide sugar metabolism	23/830	164/6144	0.457612	0.941127	0.79071	FtPinG0003286600.01/FtPinG0005517700.01/FtPinG0007421900.01/FtPinG0000828100.01/FtPinG0002913600.01/FtPinG0004453900.01/FtPinG0004555000.01/FtPinG0006394700.01/FtPinG0006493200.01/FtPinG0009572900.01/FtPinG0004985000.01/FtPinG0005796700.01/FtPinG0002343000.01/FtPinG0004500200.01/FtPinG0006446100.01/FtPinG0009372700.01/FtPinG0007393600.01/FtPinG0008945100.01/FtPinG0008901000.01/FtPinG0008757000.01…	23
ko00053	Ascorbate and aldarate metabolism	8/830	55/6144	0.469808	0.948316	0.79675	FtPinG0001329000.01/FtPinG0006479000.01/FtPinG0007102800.01/FtPinG0005623500.01/FtPinG0003988400.01/FtPinG0004862700.01/FtPinG0007641900.01/FtPinG0009128800.01	8
ko00430	Taurine and hypotaurine metabolism	2/830	12/6144	0.496461	0.977262	0.82107	FtPinG0002481900.01/FtPinG0001222600.01	2
ko03013	RNA transport	29/830	212/6144	0.50208	0.977262	0.82107	FtPinG0004422400.01/FtPinG0005353500.01/FtPinG0008002600.01/FtPinG0001080900.01/FtPinG0003002500.01/FtPinG0004127200.01/FtPinG0005807500.01/FtPinG0006242800.01/FtPinG0007506700.01/FtPinG0008293300.01/FtPinG0009527900.01/FtPinG0001382800.01/FtPinG0007807400.01/FtPinG0008308900.01/FtPinG0003614900.01/FtPinG0005681200.01/FtPinG0009765800.01/FtPinG0005123200.01/FtPinG0009440400.01/FtPinG0006387500.01…	29
ko04070	Phosphatidylinositol signaling system	12/830	88/6144	0.533712	1	0.840174	FtPinG0006245500.01/FtPinG0008630800.01/FtPinG0007048500.01/FtPinG0008100600.01/FtPinG0002608800.01/FtPinG0008359300.01/FtPinG0003075100.01/FtPinG0004303300.01/FtPinG0006172900.01/FtPinG0009530800.01/FtPinG0008100200.01/FtPinG0008100400.01	12
ko00300	Lysine biosynthesis	2/830	13/6144	0.540884	1	0.840174	FtPinG0003477100.01/FtPinG0004207300.01	2
ko04626	Plant-pathogen interaction	32/830	240/6144	0.562154	1	0.840174	FtPinG0000662700.01/FtPinG0007648100.01/FtPinG0009633900.01/FtPinG0001577500.01/FtPinG0002498200.01/FtPinG0002605500.01/FtPinG0002788300.01/FtPinG0004284200.01/FtPinG0004568100.01/FtPinG0004767800.01/FtPinG0006595000.01/FtPinG0009750300.01/FtPinG0001200500.01/FtPinG0001444700.01/FtPinG0008326100.01/FtPinG0005526000.01/FtPinG0006865200.01/FtPinG0009430400.01/FtPinG0003075100.01/FtPinG0005086100.01…	32
ko00450	Selenocompound metabolism	4/830	30/6144	0.592051	1	0.840174	FtPinG0001429600.01/FtPinG0003592400.01/FtPinG0004286800.01/FtPinG0009521900.01	4
ko00561	Glycerolipid metabolism	12/830	92/6144	0.599094	1	0.840174	FtPinG0001329000.01/FtPinG0003015400.01/FtPinG0003823100.01/FtPinG0005903100.01/FtPinG0009457200.01/FtPinG0006525500.01/FtPinG0005623500.01/FtPinG0004890400.01/FtPinG0006172900.01/FtPinG0007350500.01/FtPinG0009021800.01/FtPinG0009443700.01	12
ko04120	Ubiquitin mediated proteolysis	25/830	191/6144	0.60144	1	0.840174	FtPinG0001655500.01/FtPinG0007242400.01/FtPinG0009411100.01/FtPinG0009673400.01/FtPinG0009719800.01/FtPinG0001080900.01/FtPinG0003002500.01/FtPinG0003188300.01/FtPinG0009423000.01/FtPinG0002524300.01/FtPinG0005073300.01/FtPinG0005419800.01/FtPinG0004111400.01/FtPinG0006626400.01/FtPinG0004173900.01/FtPinG0004674300.01/FtPinG0004827400.01/FtPinG0005491400.01/FtPinG0005635700.01/FtPinG0002579500.01…	25
ko04933	AGE-RAGE signaling pathway in diabetic complications	6/830	46/6144	0.602499	1	0.840174	FtPinG0003584300.01/FtPinG0009311600.01/FtPinG0004152000.01/FtPinG0006454600.01/FtPinG0005315200.01/FtPinG0008104600.01	6
ko00100	Steroid biosynthesis	5/830	39/6144	0.621285	1	0.840174	FtPinG0005903100.01/FtPinG0008983700.01/FtPinG0009009700.01/FtPinG0009551900.01/FtPinG0009801500.01	5
ko03018	RNA degradation	20/830	158/6144	0.659926	1	0.840174	FtPinG0000954300.01/FtPinG0000957200.01/FtPinG0002866100.01/FtPinG0004422400.01/FtPinG0005353500.01/FtPinG0007420600.01/FtPinG0009188000.01/FtPinG0002214300.01/FtPinG0002412700.01/FtPinG0006222100.01/FtPinG0006901200.01/FtPinG0001816800.01/FtPinG0006675600.01/FtPinG0003656100.01/FtPinG0003968600.01/FtPinG0005951400.01/FtPinG0007587800.01/FtPinG0003608600.01/FtPinG0008444900.01/FtPinG0007891500.01	20
ko00910	Nitrogen metabolism	7/830	59/6144	0.701843	1	0.840174	FtPinG0006972300.01/FtPinG0009366300.01/FtPinG0008184600.01/FtPinG0007413200.01/FtPinG0008161600.01/FtPinG0008691000.01/FtPinG0001337300.01	7
ko00564	Glycerophospholipid metabolism	14/830	116/6144	0.71695	1	0.840174	FtPinG0003917800.01/FtPinG0006149200.01/FtPinG0006842800.01/FtPinG0003015400.01/FtPinG0003823100.01/FtPinG0005903100.01/FtPinG0005909500.01/FtPinG0006883100.01/FtPinG0007252000.01/FtPinG0008696500.01/FtPinG0006736500.01/FtPinG0004890400.01/FtPinG0006172900.01/FtPinG0007350500.01	14
ko00360	Phenylalanine metabolism	7/830	60/6144	0.718791	1	0.840174	FtPinG0004256000.01/FtPinG0009751200.01/FtPinG0004264900.01/FtPinG0008808800.01/FtPinG0009276300.01/FtPinG0006420000.01/FtPinG0009274800.01	7
ko00790	Folate biosynthesis	2/830	19/6144	0.748708	1	0.840174	FtPinG0005716000.01/FtPinG0005632500.01	2
ko00592	alpha-Linolenic acid metabolism	10/830	87/6144	0.755737	1	0.840174	FtPinG0006149200.01/FtPinG0001479200.01/FtPinG0002483700.01/FtPinG0003305100.01/FtPinG0005830400.01/FtPinG0005903100.01/FtPinG0005996500.01/FtPinG0007596600.01/FtPinG0005654900.01/FtPinG0005655500.01	10
ko00400	Phenylalanine, tyrosine and tryptophan biosynthesis	9/830	79/6144	0.758046	1	0.840174	FtPinG0003226400.01/FtPinG0004256000.01/FtPinG0005819900.01/FtPinG0004264900.01/FtPinG0004547500.01/FtPinG0009276300.01/FtPinG0003241700.01/FtPinG0005771100.01/FtPinG0006570700.01	9
ko00230	Purine metabolism	22/830	185/6144	0.774004	1	0.840174	FtPinG0002619200.01/FtPinG0005478900.01/FtPinG0005517700.01/FtPinG0006391500.01/FtPinG0000988500.01/FtPinG0001426300.01/FtPinG0007498400.01/FtPinG0008168000.01/FtPinG0003059200.01/FtPinG0003208700.01/FtPinG0005804700.01/FtPinG0003045800.01/FtPinG0003618300.01/FtPinG0005380400.01/FtPinG0002321500.01/FtPinG0004767900.01/FtPinG0005834800.01/FtPinG0008261400.01/FtPinG0009385300.01/FtPinG0009256500.01…	22
ko03430	Mismatch repair	5/830	47/6144	0.780058	1	0.840174	FtPinG0006521900.01/FtPinG0005380400.01/FtPinG0006403900.01/FtPinG0002321500.01/FtPinG0009061600.01	5
ko00909	Sesquiterpenoid and triterpenoid biosynthesis	3/830	30/6144	0.791163	1	0.840174	FtPinG0005494100.01/FtPinG0005493700.01/FtPinG0009801500.01	3
ko03050	Proteasome	7/830	65/6144	0.793557	1	0.840174	FtPinG0001645400.01/FtPinG0003507100.01/FtPinG0005253300.01/FtPinG0007080000.01/FtPinG0006860600.01/FtPinG0008363500.01/FtPinG0009548000.01	7
ko04075	Plant hormone signal transduction	47/830	384/6144	0.794938	1	0.840174	FtPinG0003131400.01/FtPinG0006458700.01/FtPinG0006804300.01/FtPinG0008123200.01/FtPinG0008268400.01/FtPinG0008592100.01/FtPinG0008790500.01/FtPinG0009601400.01/FtPinG0009633900.01/FtPinG0000874700.01/FtPinG0001940100.01/FtPinG0004569700.01/FtPinG0004689200.01/FtPinG0006401900.01/FtPinG0009574600.01/FtPinG0009750300.01/FtPinG0002594300.01/FtPinG0003888700.01/FtPinG0004311300.01/FtPinG0007581100.01…	47
ko00902	Monoterpenoid biosynthesis	1/830	11/6144	0.797667	1	0.840174	FtPinG0008546200.01	1
ko04122	Sulfur relay system	1/830	11/6144	0.797667	1	0.840174	FtPinG0009398900.01	1
ko00340	Histidine metabolism	3/830	31/6144	0.809611	1	0.840174	FtPinG0004983400.01/FtPinG0001329000.01/FtPinG0005623500.01	3
ko00740	Riboflavin metabolism	1/830	12/6144	0.82505	1	0.840174	FtPinG0001205200.01	1
ko00942	Anthocyanin biosynthesis	1/830	12/6144	0.82505	1	0.840174	FtPinG0006606900.01	1
ko03030	DNA replication	6/830	59/6144	0.826993	1	0.840174	FtPinG0006521900.01/FtPinG0005380400.01/FtPinG0006403900.01/FtPinG0002321500.01/FtPinG0004767900.01/FtPinG0009061600.01	6
ko00950	Isoquinoline alkaloid biosynthesis	3/830	34/6144	0.856868	1	0.840174	FtPinG0004256000.01/FtPinG0004264900.01/FtPinG0009276300.01	3
ko00905	Brassinosteroid biosynthesis	1/830	14/6144	0.869209	1	0.840174	FtPinG0008224200.01	1
ko03440	Homologous recombination	5/830	54/6144	0.871972	1	0.840174	FtPinG0006521900.01/FtPinG0005380400.01/FtPinG0006403900.01/FtPinG0002321500.01/FtPinG0009061600.01	5
ko00970	Aminoacyl-tRNA biosynthesis	8/830	82/6144	0.881432	1	0.840174	FtPinG0001429600.01/FtPinG0003119200.01/FtPinG0003592400.01/FtPinG0009554800.01/FtPinG0003695700.01/FtPinG0005202200.01/FtPinG0005437000.01/FtPinG0002819200.01	8
ko00760	Nicotinate and nicotinamide metabolism	2/830	26/6144	0.884253	1	0.840174	FtPinG0009443100.01/FtPinG0003045800.01	2
ko00941	Flavonoid biosynthesis	7/830	74/6144	0.888832	1	0.840174	FtPinG0001508400.01/FtPinG0002371500.01/FtPinG0002790600.01/FtPinG0006306200.01/FtPinG0006420000.01/FtPinG0006662600.01/FtPinG0006907100.01	7
ko00350	Tyrosine metabolism	6/830	66/6144	0.897626	1	0.840174	FtPinG0004256000.01/FtPinG0009751200.01/FtPinG0004264900.01/FtPinG0008808800.01/FtPinG0009276300.01/FtPinG0008734500.01	6
ko00510	N-Glycan biosynthesis	5/830	58/6144	0.908152	1	0.840174	FtPinG0004912500.01/FtPinG0002098900.01/FtPinG0003536100.01/FtPinG0008721600.01/FtPinG0005713900.01	5
ko03008	Ribosome biogenesis in eukaryotes	14/830	139/6144	0.91177	1	0.840174	FtPinG0002663000.01/FtPinG0009188000.01/FtPinG0002214300.01/FtPinG0009527900.01/FtPinG0004823900.01/FtPinG0005681200.01/FtPinG0002214200.01/FtPinG0003289300.01/FtPinG0008434200.01/FtPinG0005354800.01/FtPinG0007695300.01/FtPinG0008049700.01/FtPinG0008444900.01/FtPinG0008799000.01	14
ko00960	Tropane, piperidine and pyridine alkaloid biosynthesis	3/830	39/6144	0.913047	1	0.840174	FtPinG0004256000.01/FtPinG0004264900.01/FtPinG0009276300.01	3
ko00190	Oxidative phosphorylation	27/830	249/6144	0.914852	1	0.840174	FtPinG0001338200.01/FtPinG0006745800.01/FtPinG0009547700.01/FtPinG0003946200.01/FtPinG0006875800.01/FtPinG0002174100.01/FtPinG0006317600.01/FtPinG0007027600.01/FtPinG0008525900.01/FtPinG0008592600.01/FtPinG0002720100.01/FtPinG0002883800.01/FtPinG0004111500.01/FtPinG0006647800.01/FtPinG0002125100.01/FtPinG0002791500.01/FtPinG0003559600.01/FtPinG0004034400.01/FtPinG0004793100.01/FtPinG0005970200.01…	27
ko00730	Thiamine metabolism	1/830	17/6144	0.915474	1	0.840174	FtPinG0004688400.01	1
ko04712	Circadian rhythm - plant	6/830	69/6144	0.919354	1	0.840174	FtPinG0002663000.01/FtPinG0005184600.01/FtPinG0005510100.01/FtPinG0006924900.01/FtPinG0007302800.01/FtPinG0009592200.01	6
ko00130	Ubiquinone and other terpenoid-quinone biosynthesis	4/830	50/6144	0.920852	1	0.840174	FtPinG0008808800.01/FtPinG0009276300.01/FtPinG0002267600.01/FtPinG0007798800.01	4
ko00670	One carbon pool by folate	1/830	19/6144	0.936825	1	0.840174	FtPinG0006203600.01	1
ko00195	Photosynthesis	7/830	83/6144	0.944141	1	0.840174	FtPinG0008116300.01/FtPinG0003328200.01/FtPinG0003433500.01/FtPinG0006708000.01/FtPinG0006708200.01/FtPinG0006558400.01/FtPinG0005732800.01	7
ko03410	Base excision repair	4/830	55/6144	0.950935	1	0.840174	FtPinG0008641800.01/FtPinG0005380400.01/FtPinG0002321500.01/FtPinG0004767900.01	4
ko00380	Tryptophan metabolism	5/830	68/6144	0.962314	1	0.840174	FtPinG0001329000.01/FtPinG0005623500.01/FtPinG0006450200.01/FtPinG0004447100.01/FtPinG0009433300.01	5
ko00511	Other glycan degradation	5/830	71/6144	0.971571	1	0.840174	FtPinG0004453900.01/FtPinG0001572000.01/FtPinG0001660100.01/FtPinG0009518700.01/FtPinG0007562500.01	5
ko03020	RNA polymerase	3/830	50/6144	0.973139	1	0.840174	FtPinG0001426300.01/FtPinG0003059200.01/FtPinG0003618300.01	3
ko00563	Glycosylphosphatidylinositol(GPI)-anchor biosynthesis	1/830	28/6144	0.982979	1	0.840174	FtPinG0004026600.01	1
ko00945	Stilbenoid, diarylheptanoid and gingerol biosynthesis	2/830	44/6144	0.986957	1	0.840174	FtPinG0001508400.01/FtPinG0006420000.01	2
ko00500	Starch and sucrose metabolism	26/830	283/6144	0.990979	1	0.840174	FtPinG0005517700.01/FtPinG0006334900.01/FtPinG0006340900.01/FtPinG0007421900.01/FtPinG0000861500.01/FtPinG0002913600.01/FtPinG0005847100.01/FtPinG0007647800.01/FtPinG0008139800.01/FtPinG0009572900.01/FtPinG0001696200.01/FtPinG0005022700.01/FtPinG0007503100.01/FtPinG0009372700.01/FtPinG0007393600.01/FtPinG0008945100.01/FtPinG0008037400.01/FtPinG0006264400.01/FtPinG0006277900.01/FtPinG0008230700.01…	26
ko00062	Fatty acid elongation	2/830	47/6144	0.991084	1	0.840174	FtPinG0005250900.01/FtPinG0009084100.01	2
ko00460	Cyanoamino acid metabolism	2/830	59/6144	0.998113	1	0.840174	FtPinG0000861500.01/FtPinG0002466700.01	2
ko00040	Pentose and glucuronate interconversions	9/830	144/6144	0.998438	1	0.840174	FtPinG0001329000.01/FtPinG0005623500.01/FtPinG0005022700.01/FtPinG0005854800.01/FtPinG0005511400.01/FtPinG0006137500.01/FtPinG0008757000.01/FtPinG0007023700.01/FtPinG0009128800.01	9
ko00940	Phenylpropanoid biosynthesis	10/830	237/6144	1	1	0.840174	FtPinG0000861500.01/FtPinG0001508400.01/FtPinG0002663500.01/FtPinG0004893900.01/FtPinG0006420000.01/FtPinG0008141200.01/FtPinG0008708600.01/FtPinG0006191800.01/FtPinG0006020500.01/FtPinG0007739700.01	10
