# Supplementary material for: Genome-Wide Identification of MAPK, MAPKK, and MAPKKK Gene Families in Fagopyrum tataricum and Analysis of Their Expression Patterns Under Abiotic Stress
Source: Front Genet. 2022 Jun 17;13:894048. doi: 10.3389/fgene.2022.894048 (PMC9313540; doi:10.3389/fgene.2022.894048)
Supplement: Supplementary file 10 [file Table9.XLS]

## Sheet: S1
Table S1. The specific primers of FtMAPK cascade genes for qRT-PCR
qMAPKK1-F	GATCTCAACCACGGGAGGTA
qMAPKK1-R	GGGGCTAGGCATATAGCACA
qMAPK8-F	GCTGCGGGAGATTAAGCTTC
qMAPK8-R	CTGGCAGTGCTCCTCAGATA
qMAPK4-F	CGCTTCTGGAATCGTCTGTG
qMAPK4-R	GGGCGATGACATTTTGGTGA
qMAPK5-F	GAACCCCTCTTTCCTGGAAA
qMAPK5-R	CCACAGGCGAAATGTTTGGA
qMAPK2-F	ATCCCGTTGTCTCGCCTTTA
qMAPK2-R	GGGAAACTGAACTGGAGGGT
qMAPK6-F	TCGGAGGAGGAGCAATTGTT
qMAPK6-R	ATTCCAAGTCCTCCTGCACA
qMAPK3-F	CCAGGAAGAGTAGTTGGCCA
qMAPK3-R	CCGTTGGGCTTGACATGATT
qMAPKKK10-F	CTTCTGACGTTTGGAGGTGC
qMAPKKK10-R	GCTGCCCGAGAAATGCTATT
qMAPKKK51-F	TTGAACAGGGATCCGGAACA
qMAPKKK51-R	AGTACACTTGTCGGGCTACC
qMAPKKK8-F	TTTCGGAATGTGTGTGCTGG
qMAPKKK8-R	CAAACTGCTGCGCTTTCATG
qMAPKKK32-F	AACGACCAGATTTCAGCCAC
qMAPKKK32-R	TAGGAGGCTGCCATTGACAA
qMAPKKK4-F	GCCTCTTTACGTGCTGCTTT
qMAPKKK4-R	TTCCGTTTGTACTTGCAGCC
qMAPKKK24-F	ATCACGAGAAGAAGCTGCCT
qMAPKKK24-R	CCACTGAAGCCATCTGATGC
qMAPKKK53-F	ACCCCGTACTTTTGGCTCAT
qMAPKKK53-R	ATTTGTTGGCCGGGATTCAC
qMAPKKK41-F	GCTTCGCTGGAAAGTCATCA
qMAPKKK41-R	GCCATCAAGAACAACACCGT
